# Supplementary material for: Genome-wide analysis of Homo sapiens, Arabidopsis thaliana, and Saccharomyces cerevisiae reveals novel attributes of tail-anchored membrane proteins
Source: BMC Genomics. 2019 Nov 11;20:835. doi: 10.1186/s12864-019-6232-x (PMC6849228; doi:10.1186/s12864-019-6232-x)
Supplement: Supplementary file 1 — Additional file 1: Table S1. List of all proteins used for training and test set. [file 12864_2019_6232_MOESM1_ESM.xlsx]

## Sheet: TAMPs
Protein name	Accession no.
middle YT- antigen [Murine polyomavirus]	NP_041265.1
TOM07_HUMAN Probable mitochondrial import receptor subunit TOM7 homolog (Translocase of outer membrane 7 kDa subunit homolog)	Q9P0U1
DHA4_HUMAN Fatty aldehyde dehydrogenase (Aldehyde dehydrogenase, microsomal) (ALDH class 3)	P51648
HO2_RAT Heme oxygenase 2 (HO-2)	P23711
PPLA_HUMAN Cardiac phospholamban (PLB)	P26678
Tetratricopeptide repeat domain 11 [Homo sapiens]	AAH09428.1
PTN1_HUMAN Protein-tyrosine phosphatase, non-receptor type 1 (Protein-tyrosine phosphatase 1B) (PTP-1B)	P18031
BCLW_HUMAN Apoptosis regulator Bcl-W (Bcl-2-like 2 protein)	Q92843
HRK_HUMAN Activator of apoptosis harakiri (Neuronal death protein DP5)	O00198
BAK_HUMAN Bcl-2 homologous antagonist/killer (Apoptosis regulator BAK) (BCL2-like 7 protein)	Q16611
BIK_HUMAN Bcl-2 interacting killer (Apoptosis inducer NBK) (BP4) (BIP1)	Q13323
BCL2_HUMAN Apoptosis regulator Bcl-2	P10415
ubiquitin conjugating enzyme E2, J2 isoform 3; ubiquitin conjugating enzyme 6; yeast UBC6 homolog [Homo sapiens]	NP_919440.1
PIGA_HUMAN Phosphatidylinositol N-acetylglucosaminyltransferase subunit A (GlcNAc-PI synthesis protein) (Phosphatidylinositol-glycan biosynthesis, class A protein) (PIG-A)	P37287
Monoamine oxidase A [Homo sapiens]	AAH08064.1
Amine oxidase (flavin-containing) [Homo sapiens]	AAH22494.1
CYB5_HUMAN Cytochrome b5	P00167
Sec61 gamma [Homo sapiens]	AAH09480.1
Protein translocation complex beta [Homo sapiens]	AAH01734.1
stress-associated endoplasmic reticulum protein 1; ribosome associated membrane protein 4 [Homo sapiens]	NP_055260.1
AF203687_1 SEC12 [Homo sapiens]	AAF19192.1
STX4_HUMAN Syntaxin 4	Q12846
Syntaxin 10 [Homo sapiens]	NP_003756.1
Syntaxin 17 [Homo sapiens]	NP_060389.1
Syntaxin 6 [Homo sapiens]	AAH09944.1
Syntaxin 7 [Homo sapiens]	AAH11975.1
Syntaxin 5A [Homo sapiens]	AAH12137.1
Syntaxin 8 [Homo sapiens]	AAH09713.1
Syntaxin 1A (brain) [Homo sapiens]	AAH64644.1
STXC_HUMAN Syntaxin 12	Q86Y82
STXF_HUMAN Syntaxin 16 (Syn16)	O14662
VAMP-associated protein of 33 kDa [Homo sapiens]	AAC26508.1
VAM1_HUMAN Vesicle-associated membrane protein 1 (VAMP-1) (Synaptobrevin 1)	P23763
VAMP4 protein [Homo sapiens]	AAH05974.1
VAM5_HUMAN Vesicule-associated membrane protein 5 (VAMP-5) (Myobrevin) (HSPC191)	O95183
VAPB_HUMAN Vesicle-associated membrane protein-associated protein B/C (VAMP-associated protein B/C) (VAMP-B/VAMP-C) (VAP-B/VAP-C) (UNQ484/PRO983)	O95292
VAPA_HUMAN Vesicle-associated membrane protein-associated protein A (VAMP-associated protein A) (VAMP-A) (VAP-A) (33 kDa Vamp-associated protein) (VAP-33)	Q9P0L0
Immune associated nucleotide 4 like 1 [Homo sapiens]	AAH11732.1
BET1 homolog; Golgi vesicular membrane trafficking protein p18; Bet1p homolog; Bet1 (S. cerevisiae) homolog [Homo sapiens]	NP_005859.1
MTX1_HUMAN Metaxin 1	Q13505
BimEL [Mus musculus]	AAC40029.1

## Sheet: Cytoplasm & secreted prot.
Protein name	Accession no.
A1AT_HUMAN Alpha-1-antitrypsin precursor (Alpha-1 protease inhibitor) (Alpha-1-antiproteinase) (PRO0684/PRO2209)	P01009
A2AP_HUMAN Alpha-2-antiplasmin precursor (Alpha-2-plasmin inhibitor) (Alpha-2-PI) (Alpha-2-AP)	P08697
A2HS_HUMAN Alpha-2-HS-glycoprotein precursor (Fetuin-A) (Alpha-2-Z-globulin) (Ba-alpha-2-glycoprotein) (PRO2743)	P02765
A2MG_HUMAN Alpha-2-macroglobulin precursor (Alpha-2-M)	P01023
ANGT_HUMAN Angiotensinogen precursor [Contains: Angiotensin I (Ang I); Angiotensin II (Ang II); Angiotensin III (Ang III) (Des-Asp[1]-angiotensin II)]	P01019
ANT3_HUMAN Antithrombin-III precursor (ATIII) (PRO0309)	P01008
APA1_HUMAN Apolipoprotein A-I precursor (Apo-AI)	P02647
APA2_HUMAN Apolipoprotein A-II precursor (Apo-AII) (ApoA-II)	P02652
APA4_HUMAN Apolipoprotein A-IV precursor (Apo-AIV)	P06727
CERU_HUMAN Ceruloplasmin precursor (Ferroxidase)	P00450
CLUS_HUMAN Clusterin precursor (Complement-associated protein SP-40,40) (Complement cytolysis inhibitor) (CLI) (NA1/NA2) (Apolipoprotein J) (Apo-J) (Testosterone-repressed prostate message 2) (TRPM-2)	P10909
FA12_HUMAN Coagulation factor XII precursor (Hageman factor) (HAF)	P00748
C1R_HUMAN Complement C1r subcomponent precursor	P00736
C1S_HUMAN Complement C1s subcomponent precursor (C1 esterase)	P09871
CFAB_HUMAN Complement factor B precursor (C3/C5 convertase) (Properdin factor B) (Glycine-rich beta glycoprotein) (GBG) (PBF2)	P00751
FINC_HUMAN Fibronectin precursor (FN) (Cold-insoluble globulin) (CIG)	P02751
GELS_HUMAN Gelsolin precursor, plasma (Actin-depolymerizing factor) (ADF) (Brevin) (AGEL)	P06396
HBB_HUMAN Hemoglobin beta chain	P02023
HEP2_HUMAN Heparin cofactor II precursor (HC-II) (Protease inhibitor leuserpin 2) (HLS2)	P05546
HRG_HUMAN Histidine-rich glycoprotein precursor (Histidine-proline rich glycoprotein) (HPRG)	P04196
Ig kappa chain - human	S40354
Chlorophyll a/b binding protein [Nicotiana tabacum]	CAA41188.1
Chlorophyll a-b binding protein 21, chloroplastic [Nicotiana tabacum]	CAA36957.1
ITH3_HUMAN Inter-alpha-trypsin inhibitor heavy chain H3 precursor (ITI heavy chain H3) (Inter-alpha-inhibitor heavy chain 3) (Serum-derived hyaluronan-associated protein) (SHAP)	Q06033
ITH2_HUMAN Inter-alpha-trypsin inhibitor heavy chain H2 precursor (ITI heavy chain H2) (Inter-alpha-inhibitor heavy chain 2) (Inter-alpha-trypsin inhibitor complex component II) (Serum-derived hyaluronan-associated protein) (SHAP)	P19823
ITH1_HUMAN Inter-alpha-trypsin inhibitor heavy chain H1 precursor (ITI heavy chain H1) (Inter-alpha-inhibitor heavy chain 1) (Inter-alpha-trypsin inhibitor complex component III) (Serum-derived hyaluronan-associated protein) (SHAP)	P19827
ITH4_HUMAN Inter-alpha-trypsin inhibitor heavy chain H4 precursor (ITI heavy chain H4) (Inter-alpha-inhibitor heavy chain 4) (Inter-alpha-trypsin inhibitor family heavy chain-related protein) (IHRP)	Q14624
KNG_HUMAN Kininogen precursor (Alpha-2-thiol proteinase inhibitor) [Contains: Bradykinin (Kallidin I); Lysyl-bradykinin (Kallidin II)]	P01042
PLMN_HUMAN Plasminogen precursor [Contains: Angiostatin]	P00747
THRB_HUMAN Prothrombin precursor (Coagulation factor II)	P00734
TRFE_HUMAN Serotransferrin precursor (Transferrin) (Siderophilin) (Beta-1-metal binding globulin) (PRO1400)	P02787
TTHY_HUMAN Transthyretin precursor (Prealbumin) (TBPA) (TTR) (ATTR)	P02766
VTDB_HUMAN Vitamin D-binding protein precursor (DBP) (Group-specific component) (Gc-globulin) (VDB)	P02774
VTNC_HUMAN Vitronectin precursor (Serum spreading factor) (S-protein) (V75) [Contains: Vitronectin V65 subunit; Vitronectin V10 subunit; Somatomedin B]	P04004
AF497481_1 ribosomal protein S4 [Homo sapiens]	AAM18074.1
ribosomal protein S6 [Homo sapiens]	CAA47719.1
bA271B5.1 (similar to ribosomal protein S7) [Homo sapiens]	CAC17691.1
unnamed protein product [Homo sapiens]	CAA29834.1
ribosomal protein S20; 40S ribosomal protein S20 [Homo sapiens]	NP_001014.1
ribosomal protein P0; 60S acidic ribosomal protein P0; acidic ribosomal phosphoprotein P0 [Homo sapiens]	NP_444505.1
ribosomal protein P1 isoform 2; 60S acidic ribosomal protein P1; acidic ribosomal phosphoprotein P1 [Homo sapiens]	NP_998890.1
ATP synthase, H+ transporting, mitochondrial F0 complex, subunit c isoform 2a precursor; ATP synthase lipid-binding protein, mitochondrial; ATP synthase proteolipid P2; ATPase protein 9; ATPase subunit C; mitochondrial ATP synthase, subunit C (subunit 9), isoform 2 [Homo sapiens]	NP_001002031.1
ribosomal protein L6; 60S ribosomal protein L6; tax-responsive enhancer element-binding protein 107; DNA-binding protein TAXREB107; neoplasm-related protein C140 [Homo sapiens]	NP_000961.2
RL7_HUMAN 60S ribosomal protein L7	P18124
mitochondrial ribosomal protein L17; LYST-interacting protein LIP2 [Homo sapiens]	NP_071344.1
RL41_HUMAN 60S ribosomal protein L41 (HG12)	P62945
RL37_HUMAN 60S ribosomal protein L37 (G1.16)	P61927
ribosomal protein S3; 40S ribosomal protein S3; IMR-90 ribosomal protein S3 [Homo sapiens]	NP_000996.2
ribosomal protein S10; 40S ribosomal protein S10 [Homo sapiens]	NP_001005.1
ribosomal protein S8; 40S ribosomal protein S8 [Homo sapiens]	NP_001003.1
A1BG_HUMAN Alpha-1B-glycoprotein precursor (Alpha-1-B glycoprotein)	P04217
AMBP_HUMAN AMBP protein precursor [Contains: Alpha-1-microglobulin (Protein HC) (Complex-forming glycoprotein heterogeneous in charge) (Alpha-1 microglycoprotein); Inter-alpha-trypsin inhibitor light chain (ITI-LC) (Bikunin) (HI-30)]	P02760
C4BP_HUMAN C4b-binding protein alpha chain precursor (C4bp) (Proline-rich protein) (PRP)	P04003
CBP8_HUMAN Carboxypeptidase N 83 kDa chain (Carboxypeptidase N regulatory subunit)	P22792
PPI2_HUMAN Phosphatidylinositol transfer protein beta isoform (PtdIns transfer protein beta) (PtdInsTP) (PI-TP-beta)	P48739
CGL_HUMAN Cystathionine gamma-lyase (Gamma-cystathionase)	P32929
GTM5_HUMAN Glutathione S-transferase Mu 5 (GSTM5-5) (GST class-Mu 5)	P46439
ABL1_HUMAN Proto-oncogene tyrosine-protein kinase ABL1 (p150) (c-ABL)	P00519
CYTA_HUMAN Cystatin A (Stefin A) (Cystatin AS)	P01040
PTN7_HUMAN Protein-tyrosine phosphatase, non-receptor type 7 (Protein-tyrosine phosphatase LC-PTP) (Hematopoietic protein-tyrosine phosphatase) (HEPTP)	P35236
CAN2_HUMAN Calpain 2, large [catalytic] subunit precursor (Calcium-activated neutral proteinase) (CANP) (M-type) (M-calpain) (Millimolar-calpain) (Calpain large polypeptide L2)	P17655
LPRC_HUMAN 130 kDa leucine-rich protein (LRP 130) (GP130) (Leucine-rich PPR-motif containing protein)	P42704
MAOX_HUMAN NADP-dependent malic enzyme (NADP-ME) (Malic enzyme 1)	P48163
C1TC_HUMAN C-1-tetrahydrofolate synthase, cytoplasmic (C1-THF synthase) [Includes: Methylenetetrahydrofolate dehydrogenase ; Methenyltetrahydrofolate cyclohydrolase ; Formyltetrahydrofolate synthetase ]	P11586
SAHH_HUMAN Adenosylhomocysteinase (S-adenosyl-L-homocysteine hydrolase) (AdoHcyase)	P23526
ACY1_HUMAN Aminoacylase-1 (N-acyl-L-amino-acid amidohydrolase) (ACY-1)	Q03154
ARY1_HUMAN Arylamine N-acetyltransferase 1 (Arylamide acetylase 1) (Arylamine N-acetyltransferase, monomorphic) (MNAT) (N-acetyltransferase type 1) (NAT-1)	P18440
PTNC_HUMAN Protein-tyrosine phosphatase, non-receptor type 12 (Protein-tyrosine phosphatase G1) (PTPG1)	Q05209
RINI_HUMAN Placental ribonuclease inhibitor (Ribonuclease/angiogenin inhibitor) (RAI) (RNase inhibitor) (RI)	P13489
PTNB_HUMAN Protein-tyrosine phosphatase, non-receptor type 11 (Protein-tyrosine phosphatase 2C) (PTP-2C) (PTP-1D) (SH-PTP3) (SH-PTP2) (SHP-2)	Q06124
FABE_HUMAN Fatty acid-binding protein, epidermal (E-FABP) (Psoriasis-associated fatty acid-binding protein homolog) (PA-FABP)	Q01469
ENOG_HUMAN Gamma enolase (2-phospho-D-glycerate hydro-lyase) (Neural enolase) (NSE) (Enolase 2)	P09104
serine (or cysteine) proteinase inhibitor, clade B (ovalbumin), member 6; protease inhibitor 6 (placental thrombin inhibitor) [Homo sapiens]	NP_004559.4
CYG4_HUMAN Guanylate cyclase soluble, alpha-2 chain (GCS-alpha-2)	P33402
ATDA_HUMAN Diamine acetyltransferase (Spermidine/spermine N(1)-acetyltransferase) (SSAT) (Putrescine acetyltransferase)	P21673
PPI1_HUMAN Phosphatidylinositol transfer protein alpha isoform (PtdIns transfer protein alpha) (PtdInsTP) (PI-TP-alpha)	Q00169
SODC_HUMAN Superoxide dismutase [Cu-Zn]	P00441
TCPZ_HUMAN T-complex protein 1, zeta subunit (TCP-1-zeta) (CCT-zeta) (CCT-zeta-1) (Tcp20) (HTR3)	P40227
SYD_HUMAN Aspartyl-tRNA synthetase (Aspartate--tRNA ligase) (AspRS)	P14868
ABL2_HUMAN Tyrosine-protein kinase ABL2 (Tyrosine kinase ARG)	P42684
BAXB_HUMAN Apoptosis regulator BAX, cytoplasmic isoform beta	Q07814
SYI_HUMAN Isoleucyl-tRNA synthetase, cytoplasmic (Isoleucine--tRNA ligase) (IleRS) (IRS)	P41252
RS12_HUMAN 40S ribosomal protein S12	P25398
G3P1_HUMAN Glyceraldehyde-3-phosphate dehydrogenase, muscle (GAPDH)	P00354
RIR2_HUMAN Ribonucleoside-diphosphate reductase M2 chain (Ribonucleotide reductase small chain)	P31350
N-myristoyltransferase 1 [Homo sapiens]	NP_066565.1
I1BC_HUMAN Interleukin-1 beta convertase precursor (IL-1BC) (IL-1 beta converting enzyme) (ICE) (Interleukin-1 beta converting enzyme) (P45) (Caspase-1) (CASP-1)	P29466
GTM4_HUMAN Glutathione S-transferase Mu 4 (GSTM4-4) (GST class-mu 4) (GTS-Mu2)	Q03013
ITK_HUMAN Tyrosine-protein kinase ITK/TSK (T-cell-specific kinase) (Tyrosine-protein kinase Lyk) (Kinase EMT)	Q08881
G3P2_HUMAN Glyceraldehyde-3-phosphate dehydrogenase, liver (GAPDH)	P04406
G6PI_HUMAN Glucose-6-phosphate isomerase (GPI) (Phosphoglucose isomerase) (PGI) (Phosphohexose isomerase) (PHI) (Neuroleukin) (NLK) (Sperm antigen-36) (SA-36)	P06744
ALDR_HUMAN Aldose reductase (AR) (Aldehyde reductase)	P15121
SR14_HUMAN Signal recognition particle 14 kDa protein (SRP14) (18 kDa ALU RNA binding protein)	P37108
GTM1_HUMAN Glutathione S-transferase Mu 1 (GSTM1-1) (GST class-mu 1) (GSTM1a-1a) (GSTM1b-1b) (HB subunit 4) (GTH4)	P09488
CYTB_HUMAN Cystatin B (Liver thiol proteinase inhibitor) (CPI-B) (Stefin B)	P04080
RAPA_HUMAN Ras-related protein Rap-1A (GTP-binding protein smg-p21A) (Ras-related protein Krev-1) (C21KG) (G-22K)	P62834
FABL_HUMAN Fatty acid-binding protein, liver (L-FABP)	P07148
GTT2_HUMAN Glutathione S-transferase theta 2 (GST class-theta)	P30712
TCPE_HUMAN T-complex protein 1, epsilon subunit (TCP-1-epsilon) (CCT-epsilon)	P48643
DESM_HUMAN Desmin	P17661
143T_HUMAN 14-3-3 protein tau (14-3-3 protein theta) (14-3-3 protein T-cell) (HS1 protein)	P27348
GLYC_HUMAN Serine hydroxymethyltransferase, cytosolic (Serine methylase) (Glycine hydroxymethyltransferase) (SHMT)	P34896
RL8_HUMAN 60S ribosomal protein L8	P62917
FABH_HUMAN Fatty acid-binding protein, heart (H-FABP) (Muscle fatty acid-binding protein) (M-FABP) (Mammary-derived growth inhibitor) (MDGI)	P05413
CAH1_HUMAN Carbonic anhydrase I (Carbonate dehydratase I) (CA-I) (Carbonic anhydrase B)	P00915
PTN6_HUMAN Protein-tyrosine phosphatase, non-receptor type 6 (Protein-tyrosine phosphatase 1C) (PTP-1C) (Hematopoietic cell protein-tyrosine phosphatase) (SH-PTP1) (Protein-tyrosine phosphatase SHP-1)	P29350
FPPS_HUMAN Farnesyl pyrophosphate synthetase (FPP synthetase) (FPS) (Farnesyl diphosphate synthetase) [Includes: Dimethylallyltranstransferase ; Geranyltranstransferase ]	P14324
MX2_HUMAN Interferon-regulated resistance GTP-binding protein MxB (p78-related protein)	P20592
PPCE_HUMAN Prolyl endopeptidase (Post-proline cleaving enzyme) (PE)	P48147
NCF1_HUMAN Neutrophil cytosol factor 1 (NCF-1) (Neutrophil NADPH oxidase factor 1) (47 kDa neutrophil oxidase factor) (p47-phox) (NCF-47K) (47 kDa autosomal chronic granulomatous disease protein) (NOXO2)	P14598
QOR_HUMAN Quinone oxidoreductase (NADPH:quinone reductase) (Zeta-crystallin)	Q08257
ARY2_HUMAN Arylamine N-acetyltransferase 2 (Arylamide acetylase 2) (Arylamine N-acetyltransferase, polymorphic) (PNAT) (N-acetyltransferase type 2) (NAT-2)	P11245
UBL3_HUMAN Ubiquitin carboxyl-terminal hydrolase isozyme L3 (UCH-L3) (Ubiquitin thiolesterase L3)	P15374
DBL_HUMAN Proto-oncogene DBL (Proto-oncogene MCF-2)	P10911
CORA_HUMAN Cornifin A (Small proline-rich protein IA) (SPR-IA) (SPRK) (19 kDa pancornulin)	P35321
PLSL_HUMAN L-plastin (Lymphocyte cytosolic protein 1) (LCP-1) (LC64P)	P13796
DHCA_HUMAN Carbonyl reductase [NADPH] 1 (NADPH-dependent carbonyl reductase 1) (Prostaglandin-E(2) 9-reductase) (Prostaglandin 9-ketoreductase) (15-hydroxyprostaglandin dehydrogenase [NADP+])	P16152
TTPA_HUMAN Alpha-tocopherol transfer protein (Alpha-TTP)	P49638
143Z_HUMAN 14-3-3 protein zeta/delta (Protein kinase C inhibitor protein-1) (KCIP-1) (Factor activating exoenzyme S) (FAS)	P29312
CAN1_HUMAN Calpain 1, large [catalytic] subunit (Calcium-activated neutral proteinase) (CANP) (Mu-type) (muCANP) (Micromolar-calpain)	P07384
143E_HUMAN 14-3-3 protein epsilon (14-3-3E)	P62258
IRE2_HUMAN Iron-responsive element binding protein 2 (IRE-BP 2) (Iron regulatory protein 2) (IRP2)	P48200
RET1_HUMAN Retinol-binding protein I, cellular (Cellular retinol-binding protein) (CRBP)	P09455
RET4_HUMAN Retinoic acid-binding protein II, cellular (CRABP-II)	P29373
PGDH_HUMAN 15-hydroxyprostaglandin dehydrogenase [NAD+] (PGDH)	P15428
PPCC_HUMAN Phosphoenolpyruvate carboxykinase, cytosolic [GTP] (Phosphoenolpyruvate carboxylase) (PEPCK-C)	P35558
SUHA_HUMAN Alcohol sulfotransferase (Hydroxysteroid Sulfotransferase) (HST) (Dehydroepiandrosterone sulfotransferase) (DHEA-ST) (ST2) (ST2A3)	Q06520
CNTF_HUMAN Ciliary neurotrophic factor (CNTF)	P26441
3HAO_HUMAN 3-hydroxyanthranilate 3,4-dioxygenase (3-HAO) (3-hydroxyanthranilic acid dioxygenase) (3-hydroxyanthranilate oxygenase)	P46952
ADH6_HUMAN Alcohol dehydrogenase 6	P28332
APT_HUMAN Adenine phosphoribosyltransferase (APRT)	P07741
GSHR_HUMAN Glutathione reductase, mitochondrial precursor (GR) (GRase)	P00390
SR19_HUMAN Signal recognition particle 19 kDa protein (SRP19)	P09132
SDHL_HUMAN L-serine dehydratase (L-serine deaminase)	P20132
CAN3_HUMAN Calpain 3 (Calpain L3) (Calpain p94) (Calcium-activated neutral proteinase 3) (CANP 3) (Muscle-specific calcium-activated neutral protease 3) (nCL-1)	P20807
LOX1_HUMAN Arachidonate 15-lipoxygenase (Arachidonate omega-6 lipoxygenase) (15-LOX)	P16050
ADHA_HUMAN Alcohol dehydrogenase alpha chain	P07327
PLST_HUMAN T-plastin	P13797
DHAP_HUMAN Aldehyde dehydrogenase, dimeric NADP-preferring (ALDH class 3) (ALDHIII)	P30838
ADH7_HUMAN Alcohol dehydrogenase class IV mu/sigma chain (Retinol dehydrogenase) (Gastric alcohol dehydrogenase)	P40394
RO60_HUMAN 60-kDa SS-A/Ro ribonucleoprotein (60 kDa Ro protein) (60 kDa ribonucleoprotein Ro) (RoRNP) (Ro 60 kDa autoantigen) (Sjogren syndrome type A antigen) (SS-A) (Sjogren syndrome antigen A2)	P10155
SYTC_HUMAN Synaptotagmin XII (SytXII)	Q8IV01
CAH2_HUMAN Carbonic anhydrase II (Carbonate dehydratase II) (CA-II) (Carbonic anhydrase C)	P00918
RL18_HUMAN 60S ribosomal protein L18	Q07020
UBL1_HUMAN Ubiquitin carboxyl-terminal hydrolase isozyme L1 (UCH-L1) (Ubiquitin thiolesterase L1) (Neuron cytoplasmic protein 9.5) (PGP 9.5) (PGP9.5)	P09936
PHB_HUMAN Prohibitin	P35232
KC1D_HUMAN Casein kinase I, delta isoform (CKI-delta) (CKId)	P48730
ENOB_HUMAN Beta enolase (2-phospho-D-glycerate hydro-lyase) (Skeletal muscle enolase) (MSE) (Enolase 3)	P13929
GTA1_HUMAN Glutathione S-transferase A1 (GTH1) (HA subunit 1) (GST-epsilon) (GSTA1-1) (GST class-alpha)	P08263
RS10_HUMAN 40S ribosomal protein S10	P46783
RIR1_HUMAN Ribonucleoside-diphosphate reductase M1 chain (Ribonucleotide reductase large chain)	P23921
NCF2_HUMAN Neutrophil cytosol factor 2 (NCF-2) (Neutrophil NADPH oxidase factor 2) (67 kDa neutrophil oxidase factor) (p67-phox) (NOXA2)	P19878
KIME_HUMAN Mevalonate kinase (MK)	Q03426
MX1_HUMAN Interferon-regulated resistance GTP-binding protein MxA (Interferon-induced protein p78) (IFI-78K)	P20591
SYQ_HUMAN Glutaminyl-tRNA synthetase (Glutamine--tRNA ligase) (GlnRS)	P47897
SPRE_HUMAN Sepiapterin reductase (SPR)	P35270
PTN2_HUMAN Protein-tyrosine phosphatase, non-receptor type 2 (T-cell protein-tyrosine phosphatase) (TCPTP)	P17706
CAH3_HUMAN Carbonic anhydrase III (Carbonate dehydratase III) (CA-III)	P07451
GTM2_HUMAN Glutathione S-transferase Mu 2 (GSTM2-2) (GST class-mu 2)	P28161
NNMT_HUMAN Nicotinamide N-methyltransferase	P40261

## Sheet: type I transmem. prot.
Protein name	Accession no.
ANPA_HUMAN Atrial natriuretic peptide receptor A precursor (ANP-A) (ANPRA) (GC-A) (Guanylate cyclase) (NPR-A) (Atrial natriuretic peptide A-type receptor)	P16066
CADN_HUMAN Cadherin-23 precursor (Otocadherin)	Q9H251
CD19_HUMAN B-lymphocyte antigen CD19 precursor (B-lymphocyte surface antigen B4) (Leu-12) (Differentiation antigen CD19)	P15391
CD2_HUMAN T-cell surface antigen CD2 precursor (T-cell surface antigen T11/Leu-5) (LFA-2) (LFA-3 receptor) (Erythrocyte receptor) (Rosette receptor)	P06729
CD33_HUMAN Myeloid cell surface antigen CD33 precursor (gp67) (Siglec-3)	P20138
CD3E_HUMAN T-cell surface glycoprotein CD3 epsilon chain precursor (T-cell surface antigen T3/Leu-4 epsilon chain)	P07766
CD3G_HUMAN T-cell surface glycoprotein CD3 gamma chain precursor (T-cell receptor T3 gamma chain)	P09693
EGF_HUMAN Pro-epidermal growth factor precursor (EGF) [Contains: Epidermal growth factor (Urogastrone)]	P01133
EGLN_HUMAN Endoglin precursor (CD105 antigen)	P17813
ERB2_HUMAN Receptor protein-tyrosine kinase erbB-2 precursor (p185erbB2) (NEU proto-oncogene) (C-erbB-2) (Tyrosine kinase-type cell surface receptor HER2) (MLN 19)	P04626
ERB3_HUMAN Receptor protein-tyrosine kinase erbB-3 precursor (c-erbB3) (Tyrosine kinase-type cell surface receptor HER3)	P21860
FCEA_HUMAN High affinity immunoglobulin epsilon receptor alpha-subunit precursor (FcERI) (IgE Fc receptor, alpha-subunit) (Fc-epsilon RI-alpha)	P12319
GLPA_HUMAN Glycophorin A precursor (PAS-2) (Sialoglycoprotein alpha) (MN sialoglycoprotein) (CD235a antigen)	P02724
GLPB_HUMAN Glycophorin B precursor (PAS-3) (Sialoglycoprotein delta) (SS-active sialoglycoprotein) (CD235b antigen)	P06028
GMCR_HUMAN Granulocyte-macrophage colony-stimulating factor receptor alpha chain precursor (GM-CSF-R-alpha) (GMR) (CDw116) (CD116 antigen)	P15509
GPIX_HUMAN Platelet glycoprotein IX precursor (GPIX) (CD42A)	P14770
HA21_HUMAN HLA class II histocompatibility antigen, DQ(1) alpha chain precursor (DC-4 alpha chain)	P01908
HB2X_HUMAN HLA class II histocompatibility antigen, DX beta chain precursor	P05538
ICA1_HUMAN Intercellular adhesion molecule-1 precursor (ICAM-1) (Major group rhinovirus receptor) (CD54 antigen)	P05362
IL2A_HUMAN Interleukin-2 receptor alpha chain precursor (IL-2 receptor alpha subunit) (P55) (TAC antigen) (CD25 antigen)	P01589
IL2B_HUMAN Interleukin-2 receptor beta chain precursor (IL-2 receptor) (P70-75) (High affinity IL-2 receptor beta subunit) (CD122 antigen)	P14784
IL7R_HUMAN Interleukin-7 receptor alpha chain precursor (IL-7R-alpha) (CDw127) (CD127 antigen)	P16871
INGR_HUMAN Interferon-gamma receptor alpha chain precursor (IFN-gamma-R1) (CD119 antigen) (CDw119)	P15260
ITA2_HUMAN Integrin alpha-2 precursor (Platelet membrane glycoprotein Ia) (GPIa) (Collagen receptor) (VLA-2 alpha chain) (CD49b)	P17301
ITA4_HUMAN Integrin alpha-4 precursor (Integrin alpha-IV) (VLA-4) (CD49d)	P13612
ITAB_HUMAN Integrin alpha-IIb precursor (Platelet membrane glycoprotein IIb) (GPalpha IIb) (GPIIb) (CD41 antigen)	P08514
ITAL_HUMAN Integrin alpha-L precursor (Leukocyte adhesion glycoprotein LFA-1 alpha chain) (LFA-1A) (Leukocyte function associated molecule 1, alpha chain) (CD11a)	P20701
ITAM_HUMAN Integrin alpha-M precursor (Cell surface glycoprotein MAC-1 alpha subunit) (CR-3 alpha chain) (CD11b) (Leukocyte adhesion receptor MO1) (Neutrophil adherence receptor)	P11215
ITB2_HUMAN Integrin beta-2 precursor (Cell surface adhesion glycoproteins LFA-1/CR3/p150,95 beta-subunit) (CD18) (Complement receptor C3 beta-subunit)	P05107
KFMS_HUMAN Macrophage colony stimulating factor I receptor precursor (CSF-1-R) (Fms proto-oncogene) (c-fms) (CD115 antigen)	P07333
KIT_HUMAN Mast/stem cell growth factor receptor precursor (SCFR) (Proto-oncogene tyrosine-protein kinase Kit) (c-kit) (CD117 antigen)	P10721
LAG3_HUMAN Lymphocyte activation gene-3 protein precursor (LAG-3) (FDC protein) (CD223 antigen)	P18627
LDLR_HUMAN Low-density lipoprotein receptor precursor (LDL receptor)	P01130
LEUK_HUMAN Leukosialin precursor (Leucocyte sialoglycoprotein) (Sialophorin) (CD43 antigen) (Galactoglycoprotein) (GALGP)	P16150
LFA3_HUMAN Lymphocyte function-associated antigen 3 precursor (Ag3) (Antigen CD58) (Surface glycoprotein LFA-3)	P19256
MAG_HUMAN Myelin-associated glycoprotein precursor (Siglec-4a)	P20916
MANR_HUMAN Macrophage mannose receptor precursor (MMR) (CD206 antigen)	P22897
MCP_HUMAN Membrane cofactor protein precursor (CD46 antigen) (Trophoblast leucocyte common antigen) (TLX)	P15529
MPRD_HUMAN Cation-dependent mannose-6-phosphate receptor precursor (CD Man-6-P receptor) (CD-MPR) (46 kDa mannose 6-phosphate receptor) (MPR 46)	P20645
MPRI_HUMAN Cation-independent mannose-6-phosphate receptor precursor (CI Man-6-P receptor) (CI-MPR) (Insulin-like growth factor II receptor) (300 kDa mannose 6-phosphate receptor) (MPR 300) (MPR300) (CD222 antigen)	P11717
PEC1_HUMAN Platelet endothelial cell adhesion molecule precursor (PECAM-1) (CD31 antigen) (EndoCAM) (GPIIA')	P16284
PERT_HUMAN Thyroid peroxidase precursor (TPO)	P07202
PGDR_HUMAN Beta platelet-derived growth factor receptor precursor (PDGF-R-beta) (CD140b antigen)	P09619
PGDS_HUMAN Alpha platelet-derived growth factor receptor precursor (PDGF-R-alpha) (CD140a antigen)	P16234
SCF_HUMAN Kit ligand precursor (C-kit ligand) (Stem cell factor) (SCF) (Mast cell growth factor) (MGF)	P21583
TF_HUMAN Tissue factor precursor (TF) (Coagulation factor III) (Thromboplastin) (CD142 antigen)	P13726
TGFA_HUMAN Transforming growth factor alpha precursor (TGF-alpha) (EGF-like TGF) (ETGF) (TGF type 1)	P01135
TRBM_HUMAN Thrombomodulin precursor (Fetomodulin) (TM) (CD141 antigen)	P07204
TRKA_HUMAN High affinity nerve growth factor receptor precursor (TRK1 transforming tyrosine kinase protein) (p140-TrkA) (Trk-A)	P04629
TYRO_HUMAN Tyrosinase precursor (Monophenol monooxygenase) (Tumor rejection antigen AB) (SK29-AB) (LB24-AB)	P14679
VCA1_HUMAN Vascular cell adhesion protein 1 precursor (V-CAM 1) (CD106 antigen) (INCAM-100)	P19320
A4_HUMAN Amyloid beta A4 protein precursor (APP) (ABPP) (Alzheimer's disease amyloid protein) (Cerebral vascular amyloid peptide) (CVAP) (Protease nexin-II) (PN-II) (APPI) (PreA4) [Contains: Soluble APP-alpha (S-APP-alpha); Soluble APP-beta (S-APP-beta); C99; Beta-amyloid protein 42 (Beta-APP42); Beta-amyloid protein 40 (Beta-APP40); C83; P3(42); P3(40); Gamma-CTF(59) (Gamma-secretase C-terminal …	P05067
Poliovirus receptor [Homo sapiens]	AAH15542.1
PRLR_HUMAN Prolactin receptor precursor (PRL-R)	P16471
Nerve growth factor receptor, precursor [Homo sapiens]	AAH50309.1
LPH_HUMAN Lactase-phlorizin hydrolase precursor (Lactase-glycosylceramidase) [Includes: Lactase ; Phlorizin hydrolase ]	P09848
LEM1_HUMAN L-selectin precursor (Lymph node homing receptor) (Leukocyte adhesion molecule-1) (LAM-1) (Leukocyte surface antigen Leu-8) (TQ1) (gp90-MEL) (Leukocyte-endothelial cell adhesion molecule 1) (LECAM1) (CD62L)	P14151
MET_HUMAN Hepatocyte growth factor receptor precursor (Met proto-oncogene tyrosine kinase) (c-met) (HGF receptor) (HGF-SF receptor)	P08581
ITB6_HUMAN Integrin beta-6 precursor	P18564
ITB5_HUMAN Integrin beta-5 precursor	P18084
ITB4_HUMAN Integrin beta-4 precursor (GP150) (CD104 antigen)	P16144
ITB3_HUMAN Integrin beta-3 precursor (Platelet membrane glycoprotein IIIa) (GPIIIa) (CD61 antigen)	P05106
ITB1_HUMAN Integrin beta-1 precursor (Fibronectin receptor beta subunit) (CD29 antigen) (Integrin VLA-4 beta subunit)	P05556
ITAX_HUMAN Integrin alpha-X precursor (Leukocyte adhesion glycoprotein p150,95 alpha chain) (Leukocyte adhesion receptor p150,95) (CD11c) (Leu M5)	P20702
ITAV_HUMAN Integrin alpha-V precursor (Vitronectin receptor alpha subunit) (CD51 antigen)	P06756
ITA5_HUMAN Integrin alpha-5 precursor (Fibronectin receptor alpha subunit) (Integrin alpha-F) (VLA-5) (CD49e)	P08648
Interferon-alpha receptor 1, precursor [Homo sapiens]	AAH21825.1
INSR_HUMAN Insulin receptor precursor (IR) (CD220 antigen)	P06213
Interleukin 7 receptor, precursor [Homo sapiens]	AAH69999.1
IL1R_HUMAN Interleukin-1 receptor, type I precursor (IL-1R-1) (IL-1R-alpha) (P80) (Antigen CD121a)	P14778
IG1R_HUMAN Insulin-like growth factor I receptor precursor (CD221 antigen)	P08069
ICA2_HUMAN Intercellular adhesion molecule-2 precursor (ICAM-2) (CD102 antigen)	P13598
platelet glycoprotein Ib alpha polypeptide precursor; platelet membrane glycoprotein 1b-alpha subunit [Homo sapiens]	NP_000164.3
LEM3_HUMAN P-selectin precursor (Granule membrane protein 140) (GMP-140) (PADGEM) (CD62P) (Leukocyte-endothelial cell adhesion molecule 3) (LECAM3)	P16109
GHR_HUMAN Growth hormone receptor precursor (GH receptor) (Somatotropin receptor) [Contains: Growth hormone binding protein (GH binding protein) (GHBP) (Serum binding protein)]	P10912
FURI_HUMAN Furin precursor (Paired basic amino acid residue cleaving enzyme) (PACE) (Dibasic processing enzyme)	P09958
FGR1_HUMAN Basic fibroblast growth factor receptor 1 precursor (FGFR-1) (bFGF-R) (Fms-like tyrosine kinase-2) (c-fgr)	P11362
fibroblast growth factor receptor; BEK protein [Homo sapiens]	AAB19320.1
Ecotropic viral integration site 2A [Homo sapiens]	AAH35572.1
EGFR_HUMAN Epidermal growth factor receptor precursor (Receptor protein-tyrosine kinase ErbB-1)	P00533
CR2_HUMAN Complement receptor type 2 precursor (Cr2) (Complement C3d receptor) (Epstein-Barr virus receptor) (EBV receptor) (CD21 antigen)	P20023
CD8A_HUMAN T-cell surface glycoprotein CD8 alpha chain precursor (T-lymphocyte differentiation antigen T8/Leu-2)	P01732
CD81_HUMAN CD81 antigen (26 kDa cell surface protein TAPA-1) (Target of the antiproliferative antibody 1)	P60033
CD7_HUMAN T-cell antigen CD7 precursor (GP40) (T-cell leukemia antigen) (TP41) (Leu-9)	P09564
CD5_HUMAN T-cell surface glycoprotein CD5 precursor (Lymphocyte glycoprotein T1/Leu-1) (Lymphocyte antigen CD5)	P06127
CD45_HUMAN Leukocyte common antigen precursor (L-CA) (CD45 antigen) (T200)	P08575
CD44_HUMAN CD44 antigen precursor (Phagocytic glycoprotein I) (PGP-1) (HUTCH-I) (Extracellular matrix receptor-III) (ECMR-III) (GP90 lymphocyte homing/adhesion receptor) (Hermes antigen) (Hyaluronate receptor) (Heparan sulfate proteoglycan) (Epican) (CDw44)	P16070
CD4_HUMAN T-cell surface glycoprotein CD4 precursor (T-cell surface antigen T4/Leu-3)	P01730
CD3D_HUMAN T-cell surface glycoprotein CD3 delta chain precursor (T-cell receptor T3 delta chain)	P04234
CD22_HUMAN B-cell receptor CD22 precursor (Leu-14) (B-lymphocyte cell adhesion molecule) (BL-CAM) (Siglec-2)	P20273
CD1D_HUMAN T-cell surface glycoprotein CD1d precursor (CD1d antigen) (R3G1)	P15813
CD1C_HUMAN T-cell surface glycoprotein CD1c precursor (CD1c antigen)	P29017
ACE_HUMAN Angiotensin-converting enzyme, somatic isoform precursor (ACE) (Dipeptidyl carboxypeptidase I) (Kininase II) (CD143 antigen)	P12821
AMPR_HUMAN Amphiregulin precursor (AR) (Colorectum cell-derived growth factor) (CRDGF)	P15514
AMD_HUMAN Peptidyl-glycine alpha-amidating monooxygenase precursor (PAM)	P19021
BGP1_HUMAN [Homo sapiens]	AAC18434.1

## Sheet: prot. without signal peptide
Protein name	Accession no.
AACT_HUMAN Alpha-1-antichymotrypsin precursor (ACT)	P01011
ABP_HUMAN Amiloride-sensitive amine oxidase [copper-containing] precursor (Diamine oxidase) (DAO) (Amiloride-binding protein) (ABP) (Histaminase) (Kidney amine oxidase) (KAO)	P19801
ACET_HUMAN Angiotensin-converting enzyme, testis-specific isoform precursor (ACE-T) (Dipeptidyl carboxypeptidase I) (Kininase II)	P22966
ACHA_HUMAN Acetylcholine receptor protein, alpha chain precursor	P02708
ACHB_HUMAN Acetylcholine receptor protein, beta chain precursor	P11230
ACRO_HUMAN Acrosin precursor	P10323
ALBU_HUMAN Serum albumin precursor	P02768
ALK1_HUMAN Antileukoproteinase 1 precursor (ALP) (HUSI-1) (Seminal proteinase inhibitor) (Secretory leukocyte protease inhibitor) (BLPI) (Mucus proteinase inhibitor) (MPI) (WAP four-disulfide core domain protein 4) (Protease inhibitor WAP4)	P03973
ALS_HUMAN Insulin-like growth factor binding protein complex acid labile chain precursor (ALS)	P35858
ANF_HUMAN Atrial natriuretic factor precursor (ANF) (Atrial natriuretic peptide) (ANP) (Prepronatriodilatin) [Contains: Cardiodilatin-related peptide (CDP)]	P01160
ANGT_HUMAN Angiotensinogen precursor [Contains: Angiotensin I (Ang I); Angiotensin II (Ang II); Angiotensin III (Ang III) (Des-Asp[1]-angiotensin II)]	P01019
ANT3_HUMAN Antithrombin-III precursor (ATIII) (PRO0309)	P01008
APOH_HUMAN Beta-2-glycoprotein I precursor (Apolipoprotein H) (Apo-H) (B2GPI) (Beta(2)GPI) (Activated protein C-binding protein) (APC inhibitor)	P02749
B2MG_HUMAN Beta-2-microglobulin precursor (HDCMA22P)	P61769
BAL_HUMAN B aggressive lymphoma protein	Q8IXQ6
BGLR_HUMAN Beta-glucuronidase precursor (Beta-G1)	P08236
C4BP_HUMAN C4b-binding protein alpha chain precursor (C4bp) (Proline-rich protein) (PRP)	P04003
CAMA_HUMAN Cartilage matrix protein precursor (Matrilin-1)	P21941
CAP7_HUMAN Azurocidin precursor (Cationic antimicrobial protein CAP37) (Heparin-binding protein) (HBP)	P20160
CASB_HUMAN Beta casein precursor	P05814
CATD_HUMAN Cathepsin D precursor	P07339
CBG_HUMAN Corticosteroid-binding globulin precursor (CBG) (Transcortin)	P08185
CCKN_HUMAN Procholecystokinin precursor (CCK)	P06307
CD45_HUMAN Leukocyte common antigen precursor (L-CA) (CD45 antigen) (T200)	P08575
CD52_HUMAN CAMPATH-1 antigen precursor (CD52 antigen) (CDW52) (Cambridge pathology 1 antigen) (Epididymal secretory protein E5)	P31358
CERU_HUMAN Ceruloplasmin precursor (Ferroxidase)	P00450
CHLE_HUMAN Cholinesterase precursor (Acylcholine acylhydrolase) (Choline esterase II) (Butyrylcholine esterase) (Pseudocholinesterase)	P06276
CLUS_HUMAN Clusterin precursor (Complement-associated protein SP-40,40) (Complement cytolysis inhibitor) (CLI) (NA1/NA2) (Apolipoprotein J) (Apo-J) (TRPM-2)	P10909
CMGA_HUMAN Chromogranin A precursor (CgA) (Pituitary secretory protein I) (SP-I) [Contains: Vasostatin I; Vasostatin II; EA-92; ES-43; Pancreastatin; SS-18; WA-8; WE-14; LF-19; AL-11; GV-19; GR-44; ER-37]	P10645
COG7_HUMAN Conserved oligomeric Golgi complex component 7	P83436
COL_HUMAN Colipase precursor	P04118
CRFB_HUMAN Corticotropin-releasing factor binding protein precursor (CRF-binding protein) (CRF-BP) (Corticotropin-releasing hormone-binding protein) (CRH-BP)	P24387
CRTC_HUMAN Calreticulin precursor (CRP55) (Calregulin) (HACBP) (ERp60)	P27797
CTRB_HUMAN Chymotrypsinogen B precursor	P17538
CYTS_HUMAN Cystatin S precursor (Salivary acidic protein-1) (Cystatin SA-III)	P01036
DOPO_HUMAN Dopamine beta-monooxygenase precursor (Dopamine beta-hydroxylase) (DBH)	P09172
DRN1_HUMAN Deoxyribonuclease I precursor (DNase I) (Dornase alfa)	P24855
EGFR_HUMAN Epidermal growth factor receptor precursor (Receptor protein-tyrosine kinase ErbB-1)	P00533
ELS_HUMAN Elastin precursor (Tropoelastin)	P15502
ENPL_HUMAN Endoplasmin precursor (94 kDa glucose-regulated protein) (GRP94) (gp96 homolog) (Tumor rejection antigen 1)	P14625
EPOR_HUMAN Erythropoietin receptor precursor (EPO-R)	P19235
EPO_HUMAN Erythropoietin precursor (Epoetin)	P01588
FCEA_HUMAN High affinity immunoglobulin epsilon receptor alpha-subunit precursor (FcERI) (IgE Fc receptor, alpha-subunit) (Fc-epsilon RI-alpha)	P12319
FETA_HUMAN Alpha-fetoprotein precursor (Alpha-fetoglobulin) (Alpha-1-fetoprotein)	P02771
FINC_HUMAN Fibronectin precursor (FN) (Cold-insoluble globulin) (CIG)	P02751
FOL2_HUMAN Folate receptor beta precursor (FR-beta) (Folate receptor 2) (Folate receptor, fetal/placental) (Placental folate-binding protein) (FBP)	P14207
GLHA_HUMAN Glycoprotein hormones alpha chain precursor (Follitropin alpha chain) (Follicle-stimulating hormone alpha chain) (FSH-alpha) (Lutropin alpha chain) (Luteinizing hormone alpha chain) (LSH-alpha) (Thyrotropin alpha chain) (Thyroid-stimulating hormone alpha chain) (TSH-alpha) (Choriogonadotropin alpha chain) (Chorionic gonadotrophin alpha subunit) (CG-alpha)	P01215
GLUC_HUMAN Glucagon precursor [Contains: Glicentin; Glicentin-related polypeptide (GRPP); Oxyntomodulin (OXY) (OXM); Glucagon; Glucagon-like peptide 1 (GLP-1); Glucagon-like peptide 1(7-37) (GLP-1(7-37)); Glucagon-like peptide 1(7-36) (GLP-1(7-36)); Glucagon-like peptide 2 (GLP-2)]	P01275
GUAN_HUMAN Guanylin precursor (Guanylate cyclase activator 2A) (Guanylate cyclase activating protein 1) (Gap-I)	Q02747
INSR_HUMAN Insulin receptor precursor (IR) (CD220 antigen)	P06213
INS_HUMAN Insulin precursor	P01308
LMP1_HUMAN Lysosome-associated membrane glycoprotein 1 precursor (LAMP-1) (CD107a antigen)	P11279
OMGP_HUMAN Oligodendrocyte-myelin glycoprotein precursor	P23515
PAHO_HUMAN Pancreatic hormone precursor (Pancreatic polypeptide) (PP)	P01298
PLMN_HUMAN Plasminogen precursor [Contains: Angiostatin]	P00747
PRL_HUMAN Prolactin precursor (PRL)	P01236
PROP_HUMAN Properdin precursor (Factor P)	P27918
PTHY_HUMAN Parathyroid hormone precursor (Parathyrin) (PTH) (Parathormone)	P01270
RENI_HUMAN Renin precursor (Angiotensinogenase)	P00797
THYG_HUMAN Thyroglobulin precursor	P01266
TRY2_HUMAN Trypsin II precursor (Anionic trypsinogen)	P07478
TSHR_HUMAN Thyrotropin receptor precursor (TSH-R) (Thyroid stimulating hormone receptor)	P16473
ZA2G_HUMAN Zinc-alpha-2-glycoprotein precursor (Zn-alpha-2-glycoprotein) (Zn-alpha-2-GP)	P25311

## Sheet: GPI anchored prot.
Protein name	Accession no.
5NTD_HUMAN 5'-nucleotidase precursor (Ecto-5'-nucleotidase) (5'-NT) (CD73 antigen)	P21589
ACES_TORCA Acetylcholinesterase precursor (AChE)	P04058
AMPM_HELVI Membrane alanyl aminopeptidase precursor (Aminopeptidase N-like protein) (CryIA(C) receptor) (BTBP1)	Q11000
BM86_BOOMI Glycoprotein antigen BM86 precursor (Protective antigen)	P20736
BST1_HUMAN ADP-ribosyl cyclase 2 precursor (Cyclic ADP-ribose hydrolase 2) (cADPr hydrolase 2) (Bone marrow stromal antigen 1) (BST-1) (CD157 antigen)	Q10588
CADD_HUMAN Cadherin-13 precursor (Truncated-cadherin) (T-cadherin) (T-cad) (Heart-cadherin) (H-cadherin) (P105)	P55290
CD24_HUMAN Signal transducer CD24 precursor	P25063
CD52_HUMAN CAMPATH-1 antigen precursor (CD52 antigen) (CDW52) (Cambridge pathology 1 antigen) (Epididymal secretory protein E5)	P31358
CD59_HUMAN CD59 glycoprotein precursor (Membrane attack complex inhibition factor) (MACIF) (MAC-inhibitory protein) (MAC-IP) (MEM43 antigen) (Protectin) (Membrane inhibitor of reactive lysis) (MIRL) (20 kDa homologous restriction factor) (HRF-20) (HRF20) (1F5 antigen)	P13987
CEPU_CHICK CEPU-1 protein precursor	Q90773
CGM6_HUMAN [Homo sapiens]	AAC13659.1
CNTR_HUMAN Ciliary neurotrophic factor receptor alpha precursor (CNTFR alpha)	P26992
CONN_DROME Connectin precursor	Q01819
CSA_DICDI Contact site A protein precursor (CSA) (Membrane-associated glycoprotein GP80) (Cell adhesion molecule GP80)	P08796
CWP1_YEAST Cell wall protein CWP1 precursor	P28319
DAF_HUMAN Complement decay-accelerating factor precursor (CD55 antigen)	P08174
FOL1_HUMAN Folate receptor alpha precursor (FR-alpha) (Folate receptor 1) (Folate receptor, adult) (Adult folate-binding protein) (FBP) (Ovarian tumor-associated antigen MOv18) (KB cells FBP)	P15328
GAS1_YEAST Glycolipid anchored surface protein precursor (Glycoprotein GP115)	P22146
GP42_RAT Cell surface glycoprotein gp42 precursor	P23505
GP46_LEIAM Surface membrane glycoprotein GP46/M-2 precursor	P21978
GP63_LEICH Leishmanolysin precursor (Cell surface protease) (Major surface glycoprotein) (GP63 protein) (Promastigote surface endopeptidase)	P15706
GP85_TRYCR 85 kDa surface antigen precursor	Q03877
HYA1_HUMAN Hyaluronidase 1 precursor (Hyal-1) (Hyaluronidase PH-20) (Sperm surface protein PH-20) (Sperm adhesion molecule 1)	P38567
HYR1_CANAL Hyphally regulated protein precursor	P46591
LY6A_MOUSE Lymphocyte antigen Ly-6A.2/Ly-6E.1 precursor (T-cell-activating protein) (TAP)	P05533
MDP1_HUMAN Microsomal dipeptidase precursor (MDP) (Dehydropeptidase-I) (Renal dipeptidase) (RDP)	P16444
MKC7_YEAST Aspartic proteinase MKC7 precursor (Yapsin 2)	P53379
MSA1_SARMU Merozoite 31 kDa surface antigen precursor	Q01416
NAR3_HUMAN Ecto-ADP-ribosyltransferase 3 precursor (NAD(P)(+)--arginine ADP-ribosyltransferase 3) (Mono(ADP-ribosyl)transferase 3)	Q13508
PAG1_TRYBB PAG1 protein precursor	Q01889
PARA_TRYBB Procyclic form specific polypeptide A-alpha precursor (Procyclin A-alpha) (PARP A-alpha)	P18764
PARB_TRYBB Procyclic form specific polypeptide A-beta precursor (Procyclin) (PARP A-beta)	P09791
PONA_DICDI Ponticulin precursor	P54660
PPB1_HUMAN Alkaline phosphatase, placental type precursor (PLAP-1) (Regan isozyme)	P05187
PPBE_MOUSE Alkaline phosphatase, embryonic precursor (EAP)	P24823
PPBI_HUMAN Alkaline phosphatase, intestinal precursor (IAP)	P09923
PPBJ_RAT Alkaline phosphatase, intestinal 2 precursor (IAP-II)	P51740
PRIO_HUMAN Major prion protein precursor (PrP) (PrP27-30) (PrP33-35C) (ASCR) (CD230 antigen)	P04156
PSA_DICDI Prespore-specific cell surface antigen PSA precursor (D19 protein)	P12729
SP63_STRPU 63 kDa sperm flagellar membrane protein precursor	Q07929
THY1_HUMAN Thy-1 membrane glycoprotein precursor (Thy-1 antigen) (CDw90) (CD90 antigen)	P04216
TIP1_YEAST Temperature-shock inducible protein 1 precursor	P27654
TIR1_YEAST Cold shock induced protein TIR1 precursor (Serine-rich protein 1)	P10863
TREA_RABIT Trehalase precursor (Alpha,alpha-trehalase) (Alpha,alpha-trehalose glucohydrolase)	P19813
UPAR_HUMAN Urokinase plasminogen activator surface receptor precursor (uPAR) (U-PAR) (Monocyte activation antigen Mo3) (CD87 antigen)	Q03405
VCA1_MOUSE Vascular cell adhesion protein 1 precursor (V-CAM 1)	P29533
VSA1_TRYBB Variant surface glycoprotein AnTaT 1.1 precursor (VSG) (Expression-linked copy) (ELC)	P06015
VSAC_TRYBB Variant surface glycoprotein ANTAT 1.1C precursor (VSG)	P06016
VSE2_TRYBR Variant surface glycoprotein ETAT 1.2	P26335
VSG2_TRYEQ Variant surface glycoprotein 20 precursor (VSG-20)	P20950
VSI2_TRYBB Variant surface glycoprotein ILTAT 1.22 precursor (VSG)	P26327
VSM0_TRYBB Variant surface glycoprotein MITAT 1.1000BC (VSG)	P07209
VSM1_TRYBB Variant surface glycoprotein MITAT 1.1 precursor (VSG)	P26331
YAP3_YEAST AP-1 like transcription factor YAP3	P38749
