# Supplementary material for: Genome-wide analysis of Homo sapiens, Arabidopsis thaliana, and Saccharomyces cerevisiae reveals novel attributes of tail-anchored membrane proteins
Source: BMC Genomics. 2019 Nov 11;20:835. doi: 10.1186/s12864-019-6232-x (PMC6849228; doi:10.1186/s12864-019-6232-x)
Supplement: Supplementary file 4 — Additional file 4: Table S3. Direct comparison of Kalbfleisch and TAMPfinder for potential tail-anchored proteins in H. sapiens using UniProt data of single-pass IV membrane proteins. [file 12864_2019_6232_MOESM4_ESM.xlsx]

## Sheet: UniProt H. sapiens
Entry	Entry name	Status	Protein names	Gene names	Organism	Length	Brito et al (TAMPfinder)	Kalbfleisch et al
Q8TBA6	GOGA5_HUMAN	reviewed	Golgin subfamily A member 5 (Cell proliferation-inducing gene 31 protein) (Golgin-84) (Protein Ret-II) (RET-fused gene 5 protein)	GOLGA5 RETII RFG5 PIG31	Homo sapiens (Human)	731	x	x
Q86V35	CABP7_HUMAN	reviewed	Calcium-binding protein 7 (CaBP7) (Calneuron II) (Calneuron-2)	CABP7 CALN2	Homo sapiens (Human)	215	x	x
Q8N2K1	UB2J2_HUMAN	reviewed	Ubiquitin-conjugating enzyme E2 J2 (EC 2.3.2.23) (E2 ubiquitin-conjugating enzyme J2) (Non-canonical ubiquitin-conjugating enzyme 2) (NCUBE-2)	UBE2J2 NCUBE2	Homo sapiens (Human)	259	x	x
P61266	STX1B_HUMAN	reviewed	Syntaxin-1B (Syntaxin-1B1) (Syntaxin-1B2)	STX1B STX1B1 STX1B2	Homo sapiens (Human)	288	x	x
Q9Y385	UB2J1_HUMAN	reviewed	Ubiquitin-conjugating enzyme E2 J1 (EC 2.3.2.23) (E2 ubiquitin-conjugating enzyme J1) (Non-canonical ubiquitin-conjugating enzyme 1) (NCUBE-1) (Yeast ubiquitin-conjugating enzyme UBC6 homolog E) (HsUBC6e)	UBE2J1 NCUBE1 CGI-76 HSPC153 HSPC205	Homo sapiens (Human)	318	x	x
O95292	VAPB_HUMAN	reviewed	Vesicle-associated membrane protein-associated protein B/C (VAMP-B/VAMP-C) (VAMP-associated protein B/C) (VAP-B/VAP-C)	VAPB UNQ484/PRO983	Homo sapiens (Human)	243	x	x
O75396	SC22B_HUMAN	reviewed	Vesicle-trafficking protein SEC22b (ER-Golgi SNARE of 24 kDa) (ERS-24) (ERS24) (SEC22 vesicle-trafficking protein homolog B) (SEC22 vesicle-trafficking protein-like 1)	SEC22B SEC22L1	Homo sapiens (Human)	215	x	x
P63027	VAMP2_HUMAN	reviewed	Vesicle-associated membrane protein 2 (VAMP-2) (Synaptobrevin-2)	VAMP2 SYB2	Homo sapiens (Human)	116	x	x
Q15836	VAMP3_HUMAN	reviewed	Vesicle-associated membrane protein 3 (VAMP-3) (Cellubrevin) (CEB) (Synaptobrevin-3)	VAMP3 SYB3	Homo sapiens (Human)	100	x	x
P23763	VAMP1_HUMAN	reviewed	Vesicle-associated membrane protein 1 (VAMP-1) (Synaptobrevin-1)	VAMP1 SYB1	Homo sapiens (Human)	118	x	x
Q9NYM9	BET1L_HUMAN	reviewed	BET1-like protein (Golgi SNARE with a size of 15 kDa) (GOS-15) (GS15) (Vesicle transport protein GOS15)	BET1L GS15	Homo sapiens (Human)	111	x	o
Q8NF91	SYNE1_HUMAN	reviewed	Nesprin-1 (Enaptin) (KASH domain-containing protein 1) (KASH1) (Myocyte nuclear envelope protein 1) (Myne-1) (Nuclear envelope spectrin repeat protein 1) (Synaptic nuclear envelope protein 1) (Syne-1)	SYNE1 C6orf98 KIAA0796 KIAA1262 KIAA1756 MYNE1	Homo sapiens (Human)	8797	x	o
Q12981	SEC20_HUMAN	reviewed	Vesicle transport protein SEC20 (BCL2/adenovirus E1B 19 kDa protein-interacting protein 1) (Transformation-related gene 8 protein) (TRG-8)	BNIP1 NIP1 SEC20L TRG8	Homo sapiens (Human)	228	x	x
Q6ZMZ3	SYNE3_HUMAN	reviewed	Nesprin-3 (KASH domain-containing protein 3) (KASH3) (Nuclear envelope spectrin repeat protein 3)	SYNE3 C14orf139 C14orf49 LINC00341	Homo sapiens (Human)	975	x	o
Q14BN4	SLMAP_HUMAN	reviewed	Sarcolemmal membrane-associated protein (Sarcolemmal-associated protein)	SLMAP KIAA1601 SLAP UNQ1847/PRO3577	Homo sapiens (Human)	828	x	x
Q96AJ9	VTI1A_HUMAN	reviewed	Vesicle transport through interaction with t-SNAREs homolog 1A (Vesicle transport v-SNARE protein Vti1-like 2) (Vti1-rp2)	VTI1A	Homo sapiens (Human)	217	x	o
Q9Y228	T3JAM_HUMAN	reviewed	TRAF3-interacting JNK-activating modulator (TRAF3-interacting protein 3)	TRAF3IP3 T3JAM	Homo sapiens (Human)	551	x	x
Q8TDB4	HUMMR_HUMAN	reviewed	Protein MGARP (Corneal endothelium-specific protein 1) (CESP-1) (Hypoxia up-regulated mitochondrial movement regulator protein) (Mitochondria-localized glutamic acid-rich protein) (Ovary-specific acidic protein)	MGARP C4orf49 CESP1 HUMMR OSAP GS3582	Homo sapiens (Human)	240	x	o
Q96D59	RN183_HUMAN	reviewed	E3 ubiquitin-protein ligase RNF183 (EC 2.3.2.27)	RNF183	Homo sapiens (Human)	192	o	x
Q6ZS82	R9BP_HUMAN	reviewed	Regulator of G-protein signaling 9-binding protein (RGS9-anchoring protein)	RGS9BP R9AP	Homo sapiens (Human)	235	x	x
Q9P0L0	VAPA_HUMAN	reviewed	Vesicle-associated membrane protein-associated protein A (VAMP-A) (VAMP-associated protein A) (VAP-A) (33 kDa VAMP-associated protein) (VAP-33)	VAPA VAP33	Homo sapiens (Human)	249	x	x
Q86Y07	VRK2_HUMAN	reviewed	Serine/threonine-protein kinase VRK2 (EC 2.7.11.1) (Vaccinia-related kinase 2)	VRK2	Homo sapiens (Human)	508	x	x
Q9UEU0	VTI1B_HUMAN	reviewed	Vesicle transport through interaction with t-SNAREs homolog 1B (Vesicle transport v-SNARE protein Vti1-like 1) (Vti1-rp1)	VTI1B VTI1 VTI1L VTI1L1 VTI2	Homo sapiens (Human)	232	x	x
Q13190	STX5_HUMAN	reviewed	Syntaxin-5	STX5 STX5A	Homo sapiens (Human)	355	x	x
O14662	STX16_HUMAN	reviewed	Syntaxin-16 (Syn16)	STX16	Homo sapiens (Human)	325	x	x
P32856	STX2_HUMAN	reviewed	Syntaxin-2 (Epimorphin)	STX2 EPIM STX2A STX2B STX2C	Homo sapiens (Human)	288	x	x
Q13277	STX3_HUMAN	reviewed	Syntaxin-3	STX3 STX3A	Homo sapiens (Human)	289	x	x
Q8WXH0	SYNE2_HUMAN	reviewed	Nesprin-2 (KASH domain-containing protein 2) (KASH2) (Nuclear envelope spectrin repeat protein 2) (Nucleus and actin connecting element protein) (Protein NUANCE) (Synaptic nuclear envelope protein 2) (Syne-2)	SYNE2 KIAA1011 NUA	Homo sapiens (Human)	6885	x	o
Q8N6R1	SERP2_HUMAN	reviewed	Stress-associated endoplasmic reticulum protein 2 (Ribosome-associated membrane protein RAMP4-2)	SERP2 C13orf21	Homo sapiens (Human)	65	x	x
O15400	STX7_HUMAN	reviewed	Syntaxin-7	STX7	Homo sapiens (Human)	261	x	x
O43752	STX6_HUMAN	reviewed	Syntaxin-6	STX6	Homo sapiens (Human)	255	x	x
Q12846	STX4_HUMAN	reviewed	Syntaxin-4 (Renal carcinoma antigen NY-REN-31)	STX4 STX4A	Homo sapiens (Human)	297	x	x
Q8N205	SYNE4_HUMAN	reviewed	Nesprin-4 (KASH domain-containing protein 4) (KASH4) (Nuclear envelope spectrin repeat protein 4)	SYNE4 C19orf46	Homo sapiens (Human)	404	x	o
Q16623	STX1A_HUMAN	reviewed	Syntaxin-1A (Neuron-specific antigen HPC-1)	STX1A STX1	Homo sapiens (Human)	288	x	x
O60499	STX10_HUMAN	reviewed	Syntaxin-10 (Syn10)	STX10 SYN10	Homo sapiens (Human)	249	x	x
Q86Y82	STX12_HUMAN	reviewed	Syntaxin-12	STX12	Homo sapiens (Human)	276	x	x
Q9UNK0	STX8_HUMAN	reviewed	Syntaxin-8	STX8	Homo sapiens (Human)	236	x	x
Q9Y6X1	SERP1_HUMAN	reviewed	Stress-associated endoplasmic reticulum protein 1 (Ribosome-attached membrane protein 4)	SERP1 RAMP4	Homo sapiens (Human)	66	x	x
O75379	VAMP4_HUMAN	reviewed	Vesicle-associated membrane protein 4 (VAMP-4)	VAMP4	Homo sapiens (Human)	141	x	x
O95183	VAMP5_HUMAN	reviewed	Vesicle-associated membrane protein 5 (VAMP-5) (Myobrevin)	VAMP5 HSPC191	Homo sapiens (Human)	116	x	x
Q9P2W9	STX18_HUMAN	reviewed	Syntaxin-18 (Cell growth-inhibiting gene 9 protein)	STX18 GIG9	Homo sapiens (Human)	335	x	x
Q9BV40	VAMP8_HUMAN	reviewed	Vesicle-associated membrane protein 8 (VAMP-8) (Endobrevin) (EDB)	VAMP8	Homo sapiens (Human)	100	x	x
P51809	VAMP7_HUMAN	reviewed	Vesicle-associated membrane protein 7 (VAMP-7) (Synaptobrevin-like protein 1) (Tetanus-insensitive VAMP) (Ti-VAMP)	VAMP7 SYBL1	Homo sapiens (Human)	220	x	x
Q9NZ43	USE1_HUMAN	reviewed	Vesicle transport protein USE1 (Putative MAPK-activating protein PM26) (USE1-like protein) (p31)	USE1 USE1L MDS032	Homo sapiens (Human)	259	x	x
Q8IXI1	MIRO2_HUMAN	reviewed	Mitochondrial Rho GTPase 2 (MIRO-2) (hMiro-2) (EC 3.6.5.-) (Ras homolog gene family member T2)	RHOT2 ARHT2 C16orf39	Homo sapiens (Human)	618	x	o
Q8WXH2	JPH3_HUMAN	reviewed	Junctophilin-3 (JP-3) (Junctophilin type 3) (Trinucleotide repeat-containing gene 22 protein)	JPH3 JP3 TNRC22	Homo sapiens (Human)	748	x	x
Q9GZY8	MFF_HUMAN	reviewed	Mitochondrial fission factor	MFF C2orf33 AD030 AD033 GL004	Homo sapiens (Human)	342	x	x
O95249	GOSR1_HUMAN	reviewed	Golgi SNAP receptor complex member 1 (28 kDa Golgi SNARE protein) (28 kDa cis-Golgi SNARE p28) (GOS-28)	GOSR1 GS28	Homo sapiens (Human)	250	x	x
O14653	GOSR2_HUMAN	reviewed	Golgi SNAP receptor complex member 2 (27 kDa Golgi SNARE protein) (Membrin)	GOSR2 GS27	Homo sapiens (Human)	212	x	x
O15155	BET1_HUMAN	reviewed	BET1 homolog (hBET1) (Golgi vesicular membrane-trafficking protein p18)	BET1	Homo sapiens (Human)	118	x	x
P27338	AOFB_HUMAN	reviewed	Amine oxidase [flavin-containing] B (EC 1.4.3.4) (Monoamine oxidase type B) (MAO-B)	MAOB	Homo sapiens (Human)	520	x	x
Q13948	CASP_HUMAN	reviewed	Protein CASP	CUX1 CUTL1	Homo sapiens (Human)	678	x	o
Q8N111	CEND_HUMAN	reviewed	Cell cycle exit and neuronal differentiation protein 1 (BM88 antigen)	CEND1 BM88	Homo sapiens (Human)	149	x	x
Q96F15	GIMA5_HUMAN	reviewed	GTPase IMAP family member 5 (Immune-associated nucleotide-binding protein 5) (Immunity-associated nucleotide 4-like 1 protein) (Immunity-associated nucleotide 5 protein) (IAN-5) (hIAN5) (Immunity-associated protein 3)	GIMAP5 IAN4L1 IAN5 IMAP3	Homo sapiens (Human)	307	x	x
P21397	AOFA_HUMAN	reviewed	Amine oxidase [flavin-containing] A (EC 1.4.3.4) (Monoamine oxidase type A) (MAO-A)	MAOA	Homo sapiens (Human)	527	o	x
Q9Y2G8	DJC16_HUMAN	reviewed	DnaJ homolog subfamily C member 16	DNAJC16 KIAA0962	Homo sapiens (Human)	782	x	o
Q12912	LRMP_HUMAN	reviewed	Lymphoid-restricted membrane protein (Protein Jaw1) [Cleaved into: Processed lymphoid-restricted membrane protein]	LRMP JAW1	Homo sapiens (Human)	555	x	o
Q8N6L0	KASH5_HUMAN	reviewed	Protein KASH5 (Coiled-coil domain-containing protein 155) (KASH domain-containing protein 5)	CCDC155 KASH5	Homo sapiens (Human)	562	x	x
Q9HDC5	JPH1_HUMAN	reviewed	Junctophilin-1 (JP-1) (Junctophilin type 1)	JPH1 JP1	Homo sapiens (Human)	661	x	x
Q9BR39	JPH2_HUMAN	reviewed	Junctophilin-2 (JP-2) (Junctophilin type 2) [Cleaved into: Junctophilin-2 N-terminal fragment (JP2NT)]	JPH2 JP2	Homo sapiens (Human)	696	x	x
Q9UPX6	MNAR1_HUMAN	reviewed	Major intrinsically disordered Notch2-binding receptor 1 (Membrane integral NOTCH2-associated receptor 1) (Ubiquitination and mTOR signaling protein)	MINAR1 KIAA1024 UBTOR	Homo sapiens (Human)	916	o	x
Q8N5Y8	PAR16_HUMAN	reviewed	Protein mono-ADP-ribosyltransferase PARP16 (EC 2.4.2.-) (ADP-ribosyltransferase diphtheria toxin-like 15) (Poly [ADP-ribose] polymerase 16) (PARP-16)	PARP16 ARTD15 C15orf30	Homo sapiens (Human)	322	x	x
Q8IXI2	MIRO1_HUMAN	reviewed	Mitochondrial Rho GTPase 1 (MIRO-1) (hMiro-1) (EC 3.6.5.-) (Rac-GTP-binding protein-like protein) (Ras homolog gene family member T1)	RHOT1 ARHT1	Homo sapiens (Human)	618	o	x
Q96JQ2	CLMN_HUMAN	reviewed	Calmin (Calponin-like transmembrane domain protein)	CLMN KIAA1188	Homo sapiens (Human)	1002	x	x
Q9BXU9	CABP8_HUMAN	reviewed	Calcium-binding protein 8 (CaBP8) (Calneuron I) (Calneuron-1)	CALN1 CABP8	Homo sapiens (Human)	219	x	x
Q09013	DMPK_HUMAN	reviewed	Myotonin-protein kinase (MT-PK) (EC 2.7.11.1) (DM-kinase) (DMK) (DM1 protein kinase) (DMPK) (Myotonic dystrophy protein kinase)	DMPK DM1PK MDPK	Homo sapiens (Human)	629	o	x
Q96JJ6	JPH4_HUMAN	reviewed	Junctophilin-4 (JP-4) (Junctophilin-like 1 protein)	JPH4 JPHL1 KIAA1831	Homo sapiens (Human)	628	o	x
Q8WWP7	GIMA1_HUMAN	reviewed	GTPase IMAP family member 1 (Immunity-associated protein 1) (hIMAP1)	GIMAP1 IMAP1	Homo sapiens (Human)	306	x	x
x = listed
o = not listed

## Sheet: UniProt A. thaliana
Entry	Entry name	Status	Protein names	Gene names	Organism	Length	Brito et al (TAMPfinder)
Q94AU2	SEC22_ARATH	reviewed	25.3 kDa vesicle transport protein (AtSEC22)	SEC22 At1g11890 F12F1.27	Arabidopsis thaliana (Mouse-ear cress)	218	x
Q8L9S0	BETL2_ARATH	reviewed	Bet1-like protein At1g29060	At1g29060 F28N24.23	Arabidopsis thaliana (Mouse-ear cress)	134	o
Q8VXX9	BETL1_ARATH	reviewed	Bet1-like protein At4g14600	At4g14600 dl3340w FCAALL.126	Arabidopsis thaliana (Mouse-ear cress)	137	o
Q9M2J9	BET11_ARATH	reviewed	Bet1-like SNARE 1-1 (AtBET11) (Bet1/Sft1-like SNARE 14a) (AtBS14a)	BET11 At3g58170 F9D24.80	Arabidopsis thaliana (Mouse-ear cress)	122	x
Q94CG2	BET12_ARATH	reviewed	Bet1-like SNARE 1-2 (AtBET12) (Bet1/Sft1-like SNARE 14b) (AtBS14b)	BET12 At4g14455 FCAALL.379	Arabidopsis thaliana (Mouse-ear cress)	130	x
O64425	RMA1_ARATH	reviewed	E3 ubiquitin-protein ligase RMA1 (EC 2.3.2.27) (Protein RING membrane-anchor 1) (RING-type E3 ubiquitin transferase RMA1)	RMA1 At4g03510 F9H3.14	Arabidopsis thaliana (Mouse-ear cress)	249	x
P93030	RMA2_ARATH	reviewed	E3 ubiquitin-protein ligase RMA2 (EC 2.3.2.27) (Protein RING membrane-anchor 2) (RING-type E3 ubiquitin transferase RMA2)	RMA2 A-RZF At4g28270 F26K10.15	Arabidopsis thaliana (Mouse-ear cress)	193	o
Q8GUK7	RMA3_ARATH	reviewed	E3 ubiquitin-protein ligase RMA3 (EC 2.3.2.27) (Protein RING membrane-anchor 3) (RING-type E3 ubiquitin transferase RMA3)	RMA3 At4g27470 F27G19.70	Arabidopsis thaliana (Mouse-ear cress)	243	x
Q9LMP7	GOS11_ARATH	reviewed	Golgi SNAP receptor complex member 1-1 (Golgi SNARE 11 protein) (AtGOS11)	GOS11 At1g15880 F7H2.21	Arabidopsis thaliana (Mouse-ear cress)	223	x
O22151	GOS12_ARATH	reviewed	Golgi SNAP receptor complex member 1-2 (Golgi SNARE 12 protein) (AtGOS12)	GOS12 At2g45200 F4L23.29	Arabidopsis thaliana (Mouse-ear cress)	257	x
Q9SJL6	MEM11_ARATH	reviewed	Membrin-11 (AtMEMB11) (27 kDa Golgi SNARE protein) (Golgi SNAP receptor complex member 2-1)	MEMB11 At2g36900 T1J8.8	Arabidopsis thaliana (Mouse-ear cress)	225	o
Q9FK28	MEM12_ARATH	reviewed	Membrin-12 (AtMEMB12) (Golgi SNAP receptor complex member 2-2)	MEMB12 At5g50440 MXI22.16	Arabidopsis thaliana (Mouse-ear cress)	219	o
Q8RXF8	MIRO1_ARATH	reviewed	Mitochondrial Rho GTPase 1 (AtMIRO1) (EC 3.6.5.-) (Miro-related GTPase 1)	MIRO1 At5g27540	Arabidopsis thaliana (Mouse-ear cress)	648	o
F4J0W4	MIRO2_ARATH	reviewed	Mitochondrial Rho GTPase 2 (AtMIRO2) (EC 3.6.5.-) (Calcium-binding GTPase) (AtCBG) (Miro-related GTPase 2)	MIRO2 At3g63150 T20O10.250	Arabidopsis thaliana (Mouse-ear cress)	643	o
Q9MA88	MIRO3_ARATH	reviewed	Mitochondrial Rho GTPase 3 (AtMIRO3) (EC 3.6.5.-) (Miro-related GTPase 3)	MIRO3 At3g05310 T12H1.28	Arabidopsis thaliana (Mouse-ear cress)	648	x
Q944A9	NPS11_ARATH	reviewed	Novel plant SNARE 11 (AtNPSN11)	NPSN11 At2g35190 T4C15.14	Arabidopsis thaliana (Mouse-ear cress)	265	x
Q9LNH6	NPS12_ARATH	reviewed	Novel plant SNARE 12 (AtNPSN12)	NPSN12 At1g48240 F11A17.20 F21D18.4	Arabidopsis thaliana (Mouse-ear cress)	265	x
Q9LRP1	NPS13_ARATH	reviewed	Novel plant SNARE 13 (AtNPSN13)	NPSN13 At3g17440 MTO12.3	Arabidopsis thaliana (Mouse-ear cress)	269	x
Q9LDC0	FKB42_ARATH	reviewed	Peptidyl-prolyl cis-trans isomerase FKBP42 (PPIase FKBP42) (EC 5.2.1.8) (42 kDa peptidyl-prolyl isomerase) (FK506-binding protein 42) (AtFKBP42) (Immunophilin FKBP42) (Protein TWISTED DWARF 1) (Protein ULTRACURVATA 2) (Rotamase)	FKBP42 TWD1 UCU2 At3g21640 MIL23.21	Arabidopsis thaliana (Mouse-ear cress)	365	o
Q7DMA9	PAS1_ARATH	reviewed	Peptidyl-prolyl cis-trans isomerase PASTICCINO1 (EC 5.2.1.8) (70 kDa peptidyl-prolyl isomerase) (FK506-binding protein 72) (AtFKBP72) (Immunophilin FKBP72) (Peptidyl-prolyl cis-trans isomerase FKBP72) (PPIase FKBP72) (Rotamase)	PAS1 DEI1 FKBP70 FKBP72 At3g54010 F5K20.310	Arabidopsis thaliana (Mouse-ear cress)	635	x
Q9SN26	PHL11_ARATH	reviewed	Phytolongin Phyl1.1	PHYL1.1 At4g10170 F28M11.90	Arabidopsis thaliana (Mouse-ear cress)	254	o
Q84WF5	PHL12_ARATH	reviewed	Phytolongin Phyl1.2	PHYL1.2 At1g33475 F10C21.23	Arabidopsis thaliana (Mouse-ear cress)	255	o
Q9STP2	PHL21_ARATH	reviewed	Phytolongin Phyl2.1	PHYL2.1 At4g27840 T27E11.80	Arabidopsis thaliana (Mouse-ear cress)	260	o
Q9LVV3	PHL22_ARATH	reviewed	Phytolongin Phyl2.2	PHYL2.2 At5g52990 MNB8.5	Arabidopsis thaliana (Mouse-ear cress)	272	o
Q9LS42	CASP_ARATH	reviewed	Protein CASP	CASP At3g18480 MYF24.37	Arabidopsis thaliana (Mouse-ear cress)	689	o
Q9SRV7	SY131_ARATH	reviewed	Putative syntaxin-131 (AtSYP131)	SYP131 At3g03800 F20H23.28	Arabidopsis thaliana (Mouse-ear cress)	306	o
Q9MAS5	VA726_ARATH	reviewed	Putative vesicle-associated membrane protein 726 (AtVAMP726)	VAMP726 At1g04760 F13M7.25	Arabidopsis thaliana (Mouse-ear cress)	220	o
Q9ZSD4	SY121_ARATH	reviewed	Syntaxin-121 (AtSYP121) (Syntaxin-related protein At-Syr1)	SYP121 SYR1 At3g11820 F26K24.11	Arabidopsis thaliana (Mouse-ear cress)	346	x
Q9SVC2	SY122_ARATH	reviewed	Syntaxin-122 (AtSYP122) (Synt4)	SYP122 At3g52400 F22O6_220	Arabidopsis thaliana (Mouse-ear cress)	341	x
Q9ZQZ8	SY123_ARATH	reviewed	Syntaxin-123 (AtSYP123)	SYP123 At4g03330 F4C21.26	Arabidopsis thaliana (Mouse-ear cress)	305	x
O64791	SY124_ARATH	reviewed	Syntaxin-124 (AtSYP124)	SYP124 At1g61290 T1F9.22	Arabidopsis thaliana (Mouse-ear cress)	303	x
Q9SXB0	SY125_ARATH	reviewed	Syntaxin-125 (AtSYP125)	SYP125 At1g11250 T28P6.10	Arabidopsis thaliana (Mouse-ear cress)	298	x
Q8VZU2	SY132_ARATH	reviewed	Syntaxin-132 (AtSYP132)	SYP132 At5g08080 T22D6.20	Arabidopsis thaliana (Mouse-ear cress)	304	x
Q39233	SYP21_ARATH	reviewed	Syntaxin-21 (AtSYP21) (PEP12 homolog) (AtPEP12) (aPEP12)	SYP21 At5g16830 F5E19_170	Arabidopsis thaliana (Mouse-ear cress)	279	x
P93654	SYP22_ARATH	reviewed	Syntaxin-22 (AtSYP22) (AtVAM3) (Protein SHOOT GRAVITROPISM 3)	SYP22 SGR3 VAM3 At5g46860 MSD23.9	Arabidopsis thaliana (Mouse-ear cress)	268	x
O04378	SYP23_ARATH	reviewed	Syntaxin-23 (AtPLP) (AtSYP23) (AtPEP12-like protein)	SYP23 At4g17730 dl4901w FCAALL.117	Arabidopsis thaliana (Mouse-ear cress)	255	x
Q9FFK1	SYP31_ARATH	reviewed	Syntaxin-31 (AtSED5) (AtSYP31)	SYP31 At5g05760 MJJ3.17	Arabidopsis thaliana (Mouse-ear cress)	336	x
Q9LK09	SYP32_ARATH	reviewed	Syntaxin-32 (AtSYP32)	SYP32 At3g24350 K7M2.13	Arabidopsis thaliana (Mouse-ear cress)	347	x
O65359	SYP41_ARATH	reviewed	Syntaxin-41 (AtSYP41) (AtTLG2a)	SYP41 At5g26980 F2P16.16	Arabidopsis thaliana (Mouse-ear cress)	322	x
Q9SWH4	SYP42_ARATH	reviewed	Syntaxin-42 (AtSYP42) (AtTLG2b)	SYP42 At4g02195 T10M13.19 T2H3.1	Arabidopsis thaliana (Mouse-ear cress)	323	x
Q9SUJ1	SYP43_ARATH	reviewed	Syntaxin-43 (AtSYP43)	SYP43 At3g05710 F18C1.2	Arabidopsis thaliana (Mouse-ear cress)	331	x
Q9SA23	SYP51_ARATH	reviewed	Syntaxin-51 (AtSYP51)	SYP51 At1g16240 F3O9.4	Arabidopsis thaliana (Mouse-ear cress)	232	x
Q94KK7	SYP52_ARATH	reviewed	Syntaxin-52 (AtSYP52)	SYP52 At1g79590 F20B17.2	Arabidopsis thaliana (Mouse-ear cress)	233	x
Q946Y7	SYP61_ARATH	reviewed	Syntaxin-61 (AtSYP61) (Osmotic stress-sensitive mutant 1)	SYP61 OSM1 At1g28490 F3M18.7	Arabidopsis thaliana (Mouse-ear cress)	245	x
Q9SF29	SYP71_ARATH	reviewed	Syntaxin-71 (AtSYP71)	SYP71 At3g09740 F11F8_33	Arabidopsis thaliana (Mouse-ear cress)	266	x
Q94KK6	SYP72_ARATH	reviewed	Syntaxin-72 (AtSYP72)	SYP72 At3g45280 F18N11.40	Arabidopsis thaliana (Mouse-ear cress)	267	x
Q94KK5	SYP73_ARATH	reviewed	Syntaxin-73 (AtSYP73)	SYP73 At3g61450 F2A19.50	Arabidopsis thaliana (Mouse-ear cress)	263	x
P59277	SYP81_ARATH	reviewed	Syntaxin-81 (AtSYP81)	SYP81 At1g51740 F19C24.5	Arabidopsis thaliana (Mouse-ear cress)	310	x
Q42374	SY111_ARATH	reviewed	Syntaxin-related protein KNOLLE (Syntaxin-111) (AtSYP111)	KN SYP111 At1g08560 F22O13.4	Arabidopsis thaliana (Mouse-ear cress)	310	x
Q9SEL6	VTI11_ARATH	reviewed	Vesicle transport v-SNARE 11 (AtVTI11) (Protein SHOOT GRAVITROPISM 4) (Vesicle soluble NSF attachment protein receptor VTI1a) (AtVTI1a) (Vesicle transport v-SNARE protein VTI1a)	VTI11 SGR4 VTI1A ZIG ZIG1 At5g39510 MUL8_190	Arabidopsis thaliana (Mouse-ear cress)	221	x
Q9SEL5	VTI12_ARATH	reviewed	Vesicle transport v-SNARE 12 (AtVTI12) (Vesicle soluble NSF attachment protein receptor VTI1b) (AtVTI1b) (Vesicle transport v-SNARE protein VTI1b)	VTI12 VTI1B At1g26670 T24P13.5	Arabidopsis thaliana (Mouse-ear cress)	222	x
Q9LVP9	VTI13_ARATH	reviewed	Vesicle transport v-SNARE 13 (AtVTI13) (Vesicle soluble NSF attachment protein receptor 13) (Vesicle transport v-SNARE protein VTI13)	VTI13 At3g29100 MXE2.7	Arabidopsis thaliana (Mouse-ear cress)	221	x
O49377	VA711_ARATH	reviewed	Vesicle-associated membrane protein 711 (AtVAMP711) (v-SNARE synaptobrevin 7C) (AtVAMP7C)	VAMP711 VAMP7C At4g32150 F10N7.40	Arabidopsis thaliana (Mouse-ear cress)	219	x
Q9SIQ9	VA712_ARATH	reviewed	Vesicle-associated membrane protein 712 (AtVAMP712)	VAMP712 At2g25340 T22F11.7	Arabidopsis thaliana (Mouse-ear cress)	219	x
Q9LFP1	VA713_ARATH	reviewed	Vesicle-associated membrane protein 713 (AtVAMP713)	VAMP713 At5g11150 F2I11.40	Arabidopsis thaliana (Mouse-ear cress)	221	x
Q9FMR5	VA714_ARATH	reviewed	Vesicle-associated membrane protein 714 (AtVAMP714)	VAMP714 At5g22360 MWD9.16	Arabidopsis thaliana (Mouse-ear cress)	221	x
Q9ZTW3	VA721_ARATH	reviewed	Vesicle-associated membrane protein 721 (AtVAMP721) (v-SNARE synaptobrevin 7B) (AtVAMP7B)	VAMP721 VAMP7B At1g04750 F13M7.26 F13M7_23 T1G11.1	Arabidopsis thaliana (Mouse-ear cress)	219	o
P47192	VA722_ARATH	reviewed	Vesicle-associated membrane protein 722 (AtVAMP722) (Synaptobrevin-related protein 1)	VAMP722 HAT24 SAR1 At2g33120 F25I18.14	Arabidopsis thaliana (Mouse-ear cress)	221	o
Q8VY69	VA723_ARATH	reviewed	Vesicle-associated membrane protein 723 (AtVAMP723)	VAMP723 At2g33110 F25I18.15	Arabidopsis thaliana (Mouse-ear cress)	217	o
O23429	VA724_ARATH	reviewed	Vesicle-associated membrane protein 724 (AtVAMP724) (SYBL1-like protein)	VAMP724 At4g15780 dl3930c FCAALL.378	Arabidopsis thaliana (Mouse-ear cress)	222	x
O48850	VA725_ARATH	reviewed	Vesicle-associated membrane protein 725 (AtVAMP725)	VAMP725 At2g32670 F24L7.19	Arabidopsis thaliana (Mouse-ear cress)	285	o
Q9M376	VA727_ARATH	reviewed	Vesicle-associated membrane protein 727 (AtVAMP727)	VAMP727 At3g54300 F24B22.260	Arabidopsis thaliana (Mouse-ear cress)	240	x
Q8VZ95	VAP11_ARATH	reviewed	Vesicle-associated protein 1-1 (Plant VAP homolog 11) (AtPVA11) (VAMP-associated protein 1-1) (Vesicle-associated protein 27-1) [Cleaved into: Vesicle-associated protein 1-1, N-terminally processed]	PVA11 VAP27 VAP27-1 At3g60600 T4C21.10	Arabidopsis thaliana (Mouse-ear cress)	256	o
Q9SHC8	VAP12_ARATH	reviewed	Vesicle-associated protein 1-2 (Plant VAP homolog 12) (AtPVA12) (VAMP-associated protein 1-2) [Cleaved into: Vesicle-associated protein 1-2, N-terminally processed]	PVA12 VAP12 At2g45140 T14P1.5	Arabidopsis thaliana (Mouse-ear cress)	239	o
Q84WW5	VAP13_ARATH	reviewed	Vesicle-associated protein 1-3 (Plant VAP homolog 13) (AtPVA13) (VAMP-associated protein 1-3) [Cleaved into: Vesicle-associated protein 1-3, N-terminally processed]	PVA13 At4g00170 F6N15.21	Arabidopsis thaliana (Mouse-ear cress)	239	o
Q9LVU1	VAP21_ARATH	reviewed	Vesicle-associated protein 2-1 (Plant VAP homolog 21) (AtPVA21) (VAMP-associated protein 2-1) [Cleaved into: Vesicle-associated protein 2-1, N-terminally processed]	PVA21 At5g47180 MQL5.3	Arabidopsis thaliana (Mouse-ear cress)	220	o
B9DHD7	VAP22_ARATH	reviewed	Vesicle-associated protein 2-2 (Plant VAP homolog 22) (AtPVA22) (VAMP-associated protein 2-2) (Vesicle-associated protein 27-2)	PVA22 VAP27-2 At1g08820 F22O13.31	Arabidopsis thaliana (Mouse-ear cress)	386	o
x = listed
o = not listed

## Sheet: UniProt S. cerevisiae
Entry	Entry name	Status	Protein names	Gene names	Organism	Length	Brito et al (TAMPfinder)
P40358	JEM1_YEAST	reviewed	DnaJ-like chaperone JEM1 (DnaJ-like protein of the ER membrane 1)	JEM1 KAR8 YJL073W HRC558 J1083	Saccharomyces cerevisiae (strain ATCC 204508 / S288c) (Baker's yeast)	645	o
P14020	DPM1_YEAST	reviewed	Dolichol-phosphate mannosyltransferase (EC 2.4.1.83) (Dolichol-phosphate mannose synthase) (DPM synthase) (Dolichyl-phosphate beta-D-mannosyltransferase) (Mannose-P-dolichol synthase) (MPD synthase)	DPM1 SED3 YPR183W P9705.3	Saccharomyces cerevisiae (strain ATCC 204508 / S288c) (Baker's yeast)	267	x
Q06001	FAR10_YEAST	reviewed	Factor arrest protein 10	FAR10 YLR238W	Saccharomyces cerevisiae (strain ATCC 204508 / S288c) (Baker's yeast)	478	x
P38736	GOSR1_YEAST	reviewed	Golgi SNAP receptor complex member 1 (Golgi SNARE protein 1) (Protein transport protein GOS1)	GOS1 YHL031C	Saccharomyces cerevisiae (strain ATCC 204508 / S288c) (Baker's yeast)	223	x
P32339	HMX1_YEAST	reviewed	Heme-binding protein HMX1	HMX1 YLR205C L8167.18	Saccharomyces cerevisiae (strain ATCC 204508 / S288c) (Baker's yeast)	317	x
Q01590	SED5_YEAST	reviewed	Integral membrane protein SED5	SED5 YLR026C	Saccharomyces cerevisiae (strain ATCC 204508 / S288c) (Baker's yeast)	340	x
P39722	GEM1_YEAST	reviewed	Mitochondrial Rho GTPase 1 (EC 3.6.5.-) (GTPase EF-hand protein of mitochondria 1)	GEM1 YAL048C	Saccharomyces cerevisiae (strain ATCC 204508 / S288c) (Baker's yeast)	662	o
Q08959	PGC1_YEAST	reviewed	Phosphatidylglycerol phospholipase C (EC 3.1.4.-)	PGC1 YPL206C	Saccharomyces cerevisiae (strain ATCC 204508 / S288c) (Baker's yeast)	321	o
P34237	CASP_YEAST	reviewed	Protein CASP	COY1 YKL179C	Saccharomyces cerevisiae (strain ATCC 204508 / S288c) (Baker's yeast)	679	x
P32867	SSO1_YEAST	reviewed	Protein SSO1	SSO1 YPL232W P1405	Saccharomyces cerevisiae (strain ATCC 204508 / S288c) (Baker's yeast)	290	x
P39926	SSO2_YEAST	reviewed	Protein SSO2	SSO2 YMR183C YM8010.13C	Saccharomyces cerevisiae (strain ATCC 204508 / S288c) (Baker's yeast)	295	x
P22804	BET1_YEAST	reviewed	Protein transport protein BET1 (Suppressor of loss of YPT1 protein 12) (Protein SLY12)	BET1 SLY12 YIL004C YIA4C	Saccharomyces cerevisiae (strain ATCC 204508 / S288c) (Baker's yeast)	142	x
P25385	BOS1_YEAST	reviewed	Protein transport protein BOS1 (Bet one suppressor 1)	BOS1 YLR078C L9449.9	Saccharomyces cerevisiae (strain ATCC 204508 / S288c) (Baker's yeast)	244	x
P28791	SEC20_YEAST	reviewed	Protein transport protein SEC20	SEC20 YDR498C D9719.4	Saccharomyces cerevisiae (strain ATCC 204508 / S288c) (Baker's yeast)	383	o
P22214	SEC22_YEAST	reviewed	Protein transport protein SEC22 (Suppressor of loss of YPT1 protein 2)	SEC22 SLY2 TSL26 YLR268W L8479.3	Saccharomyces cerevisiae (strain ATCC 204508 / S288c) (Baker's yeast)	214	x
P43682	SFT1_YEAST	reviewed	Protein transport protein SFT1 (P14)	SFT1 YKL006C-A YKL006BC	Saccharomyces cerevisiae (strain ATCC 204508 / S288c) (Baker's yeast)	97	x
P53146	USE1_YEAST	reviewed	Protein transport protein USE1 (SNARE-like tail-anchored protein 1) (Unconventional SNARE in the endoplasmic reticulum protein 1)	USE1 SLT1 YGL098W	Saccharomyces cerevisiae (strain ATCC 204508 / S288c) (Baker's yeast)	245	x
P38374	YSY6_YEAST	reviewed	Protein YSY6	YSY6 YBR162W-A YBR162BW	Saccharomyces cerevisiae (strain ATCC 204508 / S288c) (Baker's yeast)	65	x
P31109	SNC1_YEAST	reviewed	Synaptobrevin homolog 1	SNC1 YAL030W	Saccharomyces cerevisiae (strain ATCC 204508 / S288c) (Baker's yeast)	117	x
P33328	SNC2_YEAST	reviewed	Synaptobrevin homolog 2	SNC2 YOR327C	Saccharomyces cerevisiae (strain ATCC 204508 / S288c) (Baker's yeast)	115	x
P32854	PEP12_YEAST	reviewed	Syntaxin PEP12 (Carboxypeptidase Y-deficient protein 12) (Vacuolar protein sorting-associated protein 6) (Vacuolar protein-targeting protein 13)	PEP12 VPS6 VPT13 YOR036W OR26.29	Saccharomyces cerevisiae (strain ATCC 204508 / S288c) (Baker's yeast)	288	x
P41834	UFE1_YEAST	reviewed	Syntaxin UFE1	UFE1 YOR075W YOR29-26	Saccharomyces cerevisiae (strain ATCC 204508 / S288c) (Baker's yeast)	346	x
Q12241	VAM3_YEAST	reviewed	Syntaxin VAM3 (Vacuolar morphogenesis protein 3)	VAM3 PTH1 YOR106W YOR3220W	Saccharomyces cerevisiae (strain ATCC 204508 / S288c) (Baker's yeast)	283	x
P31377	STX8_YEAST	reviewed	Syntaxin-8 (SNARE protein related to mammalian syntaxin 8) (ULP1-interacting protein 2)	SYN8 UIP2 YAL014C FUN34	Saccharomyces cerevisiae (strain ATCC 204508 / S288c) (Baker's yeast)	255	x
Q03322	TLG1_YEAST	reviewed	t-SNARE affecting a late Golgi compartment protein 1 (Syntaxin TLG1)	TLG1 YDR468C D8035.11	Saccharomyces cerevisiae (strain ATCC 204508 / S288c) (Baker's yeast)	224	x
Q08144	TLG2_YEAST	reviewed	t-SNARE affecting a late Golgi compartment protein 2 (Syntaxin TLG2)	TLG2 YOL018C	Saccharomyces cerevisiae (strain ATCC 204508 / S288c) (Baker's yeast)	397	o
Q04338	VTI1_YEAST	reviewed	t-SNARE VTI1 (Qb-SNARE VTI1) (VPS10-interacting protein 1) (Vesicle transport v-SNARE protein VTI1)	VTI1 YMR197C YM9646.10C	Saccharomyces cerevisiae (strain ATCC 204508 / S288c) (Baker's yeast)	217	x
Q03944	VPS64_YEAST	reviewed	Vacuolar protein sorting-associated protein 64 (Factor arrest protein 9)	VPS64 FAR9 YDR200C YD9346.10C	Saccharomyces cerevisiae (strain ATCC 204508 / S288c) (Baker's yeast)	604	x
Q12255	NYV1_YEAST	reviewed	Vacuolar v-SNARE NYV1 (R-SNARE NYV1) (New v-SNARE 1) (Synaptobrevin NYV1)	NYV1 MAM2 YLR093C	Saccharomyces cerevisiae (strain ATCC 204508 / S288c) (Baker's yeast)	253	x
P40075	SCS2_YEAST	reviewed	Vesicle-associated membrane protein-associated protein SCS2 (VAMP-associated protein SCS2) (Choline sensitivity suppressor protein 2) (VAP homolog 1)	SCS2 YER120W	Saccharomyces cerevisiae (strain ATCC 204508 / S288c) (Baker's yeast)	244	o
Q6Q595	SCS22_YEAST	reviewed	Vesicle-associated membrane protein-associated protein SCS22 (VAMP-associated protein SCS22) (VAP homolog 2)	SCS22 YBL091C-A	Saccharomyces cerevisiae (strain ATCC 204508 / S288c) (Baker's yeast)	175	o
	x = listed
	o = not listed
