# Supplementary material for: Genome-wide analysis of Homo sapiens, Arabidopsis thaliana, and Saccharomyces cerevisiae reveals novel attributes of tail-anchored membrane proteins
Source: BMC Genomics. 2019 Nov 11;20:835. doi: 10.1186/s12864-019-6232-x (PMC6849228; doi:10.1186/s12864-019-6232-x)
Supplement: Supplementary file 10 — Additional file 10: Table S4. Performance of TAMPfinder program in comparison with Kalbfleisch et al. Both exclusive and common membership was analyzed in terms of GO annotation. [file 12864_2019_6232_MOESM10_ESM.xlsx]

## Sheet: Suppl. Table 2
GO ID	GO Term	TAMP only	Kalbfleisch only	Common
GO:0016020	membrane	499	141	91
GO:0044425	membrane part	468	135	88
GO:0031224	intrinsic component of membrane	457	133	88
GO:0016021	integral component of membrane	450	129	88
GO:0044444	cytoplasmic part	303	95	61
GO:0012505	endomembrane system	191	61	51
GO:0031090	organelle membrane	169	53	50
GO:0005783	endoplasmic reticulum	114	35	29
GO:0098588	bounding membrane of organelle	109	39	40
GO:0042175	nuclear outer membrane-endoplasmic reticulum membrane network	92	30	23
GO:0005789	endoplasmic reticulum membrane	88	29	22
GO:0044432	endoplasmic reticulum part	88	29	22
GO:0031975	envelope	84	29	25
GO:0031967	organelle envelope	84	29	25
GO:0098805	whole membrane	82	31	31
GO:0005739	mitochondrion	81	25	21
GO:0005794	Golgi apparatus	74	0	14
GO:0098796	membrane protein complex	72	24	19
GO:0044429	mitochondrial part	60	22	20
GO:0044431	Golgi apparatus part	60	15	11
GO:0031410	cytoplasmic vesicle	56	0	22
GO:0016023	cytoplasmic, membrane-bounded vesicle	56	0	21
GO:0097708	intracellular vesicle	56	0	22
GO:0005740	mitochondrial envelope	54	22	20
GO:0031966	mitochondrial membrane	54	22	20
GO:0005773	vacuole	52	0	15
GO:0009986	cell surface	49	0	8
GO:0000139	Golgi membrane	42	0	11
GO:0019866	organelle inner membrane	36	0	9
GO:0044437	vacuolar part	36	0	8
GO:0005768	endosome	35	0	11
GO:0005743	mitochondrial inner membrane	33	0	8
GO:0005635	nuclear envelope	32	9	12
GO:0044433	cytoplasmic vesicle part	32	0	14
GO:0048471	perinuclear region of cytoplasm	32	0	9
GO:0030659	cytoplasmic vesicle membrane	31	0	14
GO:0005774	vacuolar membrane	31	0	8
GO:0012506	vesicle membrane	31	0	15
GO:0005764	lysosome	30	0	9
GO:0000323	lytic vacuole	30	0	9
GO:0030133	transport vesicle	27	9	12
GO:0099503	secretory vesicle	26	9	12
GO:0031984	organelle subcompartment	25	12	7
GO:0098791	Golgi subcompartment	23	9	7
GO:0031201	SNARE complex	21	13	10
GO:0030141	secretory granule	21	0	8
GO:0044455	mitochondrial membrane part	20	11	6
GO:0031225	anchored component of membrane	20	7	0
GO:0031968	organelle outer membrane	19	14	14
GO:0019867	outer membrane	19	14	14
GO:0005802	trans-Golgi network	19	8	4
GO:0005765	lysosomal membrane	18	0	7
GO:0098852	lytic vacuole membrane	18	0	7
GO:0098793	presynapse	17	7	6
GO:0031301	integral component of organelle membrane	16	12	6
GO:0031300	intrinsic component of organelle membrane	16	12	6
GO:0031965	nuclear membrane	16	0	7
GO:0030667	secretory granule membrane	16	0	4
GO:0005793	endoplasmic reticulum-Golgi intermediate compartment	15	4	0
GO:0005741	mitochondrial outer membrane	14	13	13
GO:0005770	late endosome	13	0	6
GO:0030658	transport vesicle membrane	11	0	7
GO:0070382	exocytic vesicle	10	6	6
GO:0008021	synaptic vesicle	10	6	6
GO:0001669	acrosomal vesicle	9	0	3
GO:0032592	integral component of mitochondrial membrane	8	8	4
GO:0098573	intrinsic component of mitochondrial membrane	8	8	4
GO:0016528	sarcoplasm	6	4	3
GO:0016529	sarcoplasmic reticulum	6	4	3
GO:0042582	azurophil granule	4	0	3
GO:0005766	primary lysosome	4	0	3
GO:0005737	cytoplasm	0	109	67
GO:0044422	organelle part	0	91	61
GO:0044446	intracellular organelle part	0	89	61
GO:0031307	integral component of mitochondrial outer membrane	0	7	3
GO:0031306	intrinsic component of mitochondrial outer membrane	0	7	3
GO:0032588	trans-Golgi network membrane	0	5	4
GO:0044438	microbody part	0	4	3
GO:0044439	peroxisomal part	0	4	3
GO:0033017	sarcoplasmic reticulum membrane	0	4	3
GO:0031903	microbody membrane	0	3	3
GO:0005778	peroxisomal membrane	0	3	3
GO:0097136	Bcl-2 family protein complex	0	2	2
GO:0030314	junctional membrane complex	0	2	2
GO:0014701	junctional sarcoplasmic reticulum membrane	0	2	2
GO:0035577	azurophil granule membrane	0	0	2
GO:0090533	cation-transporting ATPase complex	0	0	2
GO:0005801	cis-Golgi network	0	0	3
GO:0099501	exocytic vesicle membrane	0	0	4
GO:0043231	intracellular membrane-bounded organelle	0	0	64
GO:0031988	membrane-bounded vesicle	0	0	30
GO:0046930	pore complex	0	0	2
GO:0055037	recycling endosome	0	0	4
GO:0045202	synapse	0	0	8
GO:0044456	synapse part	0	0	7
GO:0030672	synaptic vesicle membrane	0	0	4
GO:0070820	tertiary granule	0	0	2
GO:0031982	vesicle	0	0	33
